# Supplementary material for: ALDH1A3 Regulates Cellular Senescence and Senescence-Associated Secretome in Prostate Cancer
Source: Cancers (Basel). 2025 Mar 31;17(7):1184. doi: 10.3390/cancers17071184 (PMC11987895; doi:10.3390/cancers17071184)
Supplement: Supplementary file 1 [file cancers-17-01184-s001.zip › Table S1.xls]

## Sheet: Sheet1
Differentially expressed genes under low-dose irradiation
gene	control	5 Gy-24h	5 Gy-96h
2024-03-01	1762.49	2123.53	576.12
2024-03-02	287.902	0	506.603
2024-03-03	23.1721	29.7395	70.925
2024-03-04	352.184	0	217.535
2024-03-05	1100.1	0	1612.34
2024-03-08	0	404.022	516.666
2024-09-01	5.13675	3.38066	16.1125
2024-09-03	31.9314	18.9158	49.361
2024-09-04	2.00337	2.80861	8.66037
2024-09-05	0	10.2853	25.6239
A4GALT	14.9571	0	38.2533
AAAS	835.578	802.542	560.895
AACS	1343.07	1565.71	791.226
AADAC	21.3946	22.0941	52.1223
AADAT	134.432	117.949	68.6798
AAMDC	32.5033	56.3221	94.6258
AAR2	2057.2	1715.1	704.514
AARS	2679.72	2756.38	4142.97
AARS2	1908.15	2680.12	565.97
AASDH	571.578	529.943	266.967
AASDHPPT	1616.15	1693.73	726.717
AASS	53.6858	55.5402	115.073
AATF	0	281.263	181.636
ABAT	6.99495	3.91057	15.9277
ABCA13	476.476	344.938	669.709
ABCA3	1104.63	1016.75	710.362
ABCA4	9.01193	5.20265	22.8958
ABCA5	224.502	182.074	343.412
ABCA9	0.0646835	0	1.95249
ABCB10	1706.04	2261.98	656.93
ABCB6	33.7128	23.5716	73.7682
ABCB8	2112.59	2400.96	998.684
ABCB9	296.514	308.206	222.168
ABCC1	3884.02	3705.21	1755.27
ABCC10	875.191	822.318	561.54
ABCC3	726.512	644.347	996.125
ABCC4	501.902	0	317.322
ABCD1	2639.43	2647.76	1550.01
ABCD3	1237.93	1544.7	743.713
ABCE1	5554.89	5262.89	2029.42
ABCF1	5724.98	5551.9	2735.83
ABCF2	1710.68	1392.8	501.042
ABCF3	0	929.374	723.831
ABCG4	8.28952	11.854	28.6265
ABHD10	846.2	0	1057.8
ABHD11	648.879	743.694	437.279
ABHD12	687.925	0	1233.43
ABHD14B	0	302.473	497.732
ABHD15	503.351	514.379	134.786
ABHD16A	6.23491	5.39438	17.383
ABHD17B	216.122	275.975	402.574
ABHD17C	119.24	0	200.57
ABHD3	434.226	438.031	795.566
ABHD4	0	326.975	533.512
ABHD5	0	285.038	456.946
ABHD6	470.932	464.943	302.946
ABHD8	1038.6	1133.44	1430.95
ABI1	292.827	255.894	559.323
ABI2	0	725.007	893.576
ABI3BP	906.033	627.417	1959.21
ABL1	2908.13	2900.42	1355.76
ABLIM1	1141.09	0	654.643
ABLIM2	63.6605	90.9854	130.749
ABLIM3	0	1189.44	1667.2
ABR	3111.16	2972.68	2045.75
ABRACL	0	162.133	104.655
ABT1	1275.34	1311.91	622.139
ABTB1	254.142	329.089	669.101
ABTB2	253.156	354.093	666.022
AC004593.3	0.491734	0.265059	3.1341
AC007040.2	101.328	87.9712	17.8057
AC010616.1	2.84782	2.48763	25.2574
AC013394.1	0.556852	0.592641	9.94286
AC020915.1	4.33601	3.7413	19.6529
AC023509.3	25.2424	24.4696	7.1081
AC055811.2	0	0.480709	3.31664
AC068831.7	22.8102	24.3583	79.7064
AC068946.1	0	0.336672	3.84199
AC069503.2	0.0545819	0	1.63537
AC073111.5	37.5771	36.144	94.8968
AC073610.3	1.40651	0.551581	6.84913
AC090004.1	1.67362	1.5135	10.7484
AC090360.1	2.44145	1.15409	9.86604
AC092718.3	51.8343	0	18.6096
AC106886.5	0	2.70584	8.0082
AC118549.1	1181.11	0	864.591
AC118553.2	0	0.86541	4.15703
AC145212.1	0.431511	0	3.69466
AC233723.1	0.88147	0.818079	6.33499
AC239799.1	64.0333	0	3.52338
AC240274.1	0	1187.59	769.844
ACAA2	0	246.893	141.661
ACACA	2452.16	2293.03	955.008
ACACB	1162.39	946.974	618.692
ACAD10	521.539	514.141	376.836
ACAD9	1025.54	1088.63	380.498
ACADM	1445.07	1677.29	681.401
ACADVL	3289.09	3938.49	6244
ACAP1	14.3262	13.6134	27.4623
ACAT1	1178.46	1307.35	843.211
ACAT2	421.266	471.404	313.937
ACBD3	1244.08	1471.73	2883.6
ACBD4	198.999	182.698	325.976
ACBD5	558.283	547.135	424.781
ACE	40.7515	39.8284	154.007
ACER3	1455.48	0	938.81
ACHE	94.3291	143.908	370.11
ACKR3	171.943	184.245	323.3
ACLY	4699.64	4092.6	3047.78
ACO1	1435.79	1366.98	886.534
ACO2	0	717.271	589.892
ACOD1	1630.25	1112.42	220.529
ACOT2	0	381.607	121.574
ACOT7	2470.79	0	3172.05
ACOT8	421.086	0	711.671
ACOT9	1463.09	1634.62	991.925
ACOX1	1989.59	1935.66	1572.37
ACOX3	576.541	633.383	237.281
ACOXL	0	0.133953	1.77664
ACP1	0	654.239	897.728
ACP2	1383.02	1360.77	639.617
ACP7	0	58.6022	96.6565
ACPP	0	6.19108	1.76288
ACRV1	50.6098	58.0502	7.70505
ACSF2	461.941	447.569	681.553
ACSF3	770.808	889.266	482.529
ACSL3	0	1658.6	1367.74
ACSS2	702.083	807.737	1438.79
ACTA1	0	0.601947	4.18941
ACTB	0	40257.7	34329.8
ACTG2	6.15573	5.93607	41.6347
ACTL10	0	26.3902	6.56862
ACTL6A	1248.92	0	946.839
ACTN1	39875.9	36864.2	23513.7
ACTN2	0.71162	0	7.03994
ACTR1A	0	1371.8	1070.97
ACTR2	7110.33	7205.48	5810.94
ACTR3	5011.02	6017.91	4118.25
ACTR3B	166.228	175.078	104.273
ACTR3C	43.036	0	16.0385
ACTR8	527.924	492.296	367.999
ACVR1C	3.91526	9.31958	22.9642
ACVR2A	134.238	157.196	213.553
ACVR2B	104.366	96.9195	220.289
ACYP1	36.9646	39.8604	89.1859
ACYP2	31.1849	28.8915	64.5416
ADA	148.425	154.893	296.559
ADAL	285.351	299.747	192.473
ADAM12	830.7	803.715	376.487
ADAM19	2532.68	2253.98	1428.01
ADAM21	0	17.1063	5.76739
ADAM22	203.025	201.858	136.113
ADAM33	17.5523	0	38.0838
ADAM8	1528.74	1988.56	3413.34
ADAMTS1	1370.53	1349.86	4387.3
ADAMTS16	61.3018	0	104.757
ADAMTS3	803.11	721.119	233.413
ADAMTS4	1.01808	0.846497	12.0412
ADAMTS5	0	6.34179	1.44662
ADAMTS6	214.722	0	123.81
ADAMTSL3	514.589	537.271	748.102
ADAP1	75.8188	0	151.104
ADAR	7063.6	5966.33	4507.97
ADARB1	1791.04	1670.9	1246.61
ADAT1	792.959	718.812	287.946
ADAT2	212.877	211.514	157.659
ADAT3	0	62.859	35.1532
ADCK1	227.666	220.646	62.6623
ADCK5	0	686.243	276.954
ADCY10	0	0.532816	3.91081
ADCY3	1630.09	1759.08	904.644
ADCY7	838.485	872.576	541.785
ADCY9	744.993	0	478.518
ADD1	2544.42	2829.88	1744.53
ADGRA3	1091.84	1091.48	489.285
ADGRB1	7.4918	6.35218	25.93
ADGRB2	830.042	898.068	1347.69
ADGRE2	0	4.10963	13.5351
ADGRE5	4950.81	5995.19	4145.09
ADGRF3	0	1.23864	6.24777
ADGRF4	216.37	221.997	120.632
ADGRG1	0	458.433	764.456
ADGRL1	3112.86	3167.94	1945.78
ADGRL3	198.966	169.442	86.8185
ADI1	0	607.978	420.747
ADIPOR1	1276.09	1210.27	2788.54
ADM	134.618	197.473	2193.52
ADM2	44.0389	49.6612	96.7882
ADM5	6.22925	6.11407	20.0552
ADNP	2833.67	2436.8	1833.54
ADO	3729.14	4023.37	2869.49
ADPRH	503.844	502.378	199.707
ADPRHL1	413.713	435.579	219.615
ADPRHL2	2066.22	2741.9	951.153
ADRA1B	27.1069	0	55.2261
ADRA1D	1030.62	1578.09	379.312
ADRB1	54.2769	83.2434	206.906
ADRB2	318.504	271.173	1059.79
ADSL	94.25	86.1098	42.1009
ADSS	1932.4	2541.6	823.831
ADSSL1	44.6868	50.8527	137.244
AEBP2	425.133	0	563.508
AES	0	1179.06	2447.65
AFAP1	3223.66	2850.59	2197.07
AFAP1L1	934.839	892.705	639.948
AFF1	1037.34	0	645.04
AFF3	0	9.42243	19.1086
AFG1L	153.21	173.623	49.9461
AFG3L2	3138.82	3393.94	1224.74
AFMID	264.377	254.838	675.272
AFP	0	11.0149	2.15434
AFTPH	504.227	490.461	795.056
AGAP1	0	784.266	507.565
AGAP5	0	1.36417	5.68383
AGAP6	0	204.642	270.889
AGAP9	0	24.5621	43.9222
AGBL3	19.8876	18.1675	51.9666
AGBL4	2.90471	3.51412	9.98593
AGBL5	0	202.756	300.592
AGFG2	775.72	736.187	254.188
AGGF1	491.342	563.07	232.944
AGK	954.425	0	516.329
AGL	824.754	785.097	392.97
AGMAT	143.635	122.073	53.306
AGO1	2926.66	2587.69	1532.65
AGO2	0	1693.81	2446.84
AGO4	733.195	780.409	421.352
AGPAT2	948.939	1162.53	1639.58
AGPAT3	5104.96	5991.96	2896.51
AGPAT4	227.931	232.174	316.423
AGPAT5	393.067	0	504.884
AGPS	2329.1	2562.78	1220.66
AGR2	1018.07	799.457	3015.9
AGT	2.38845	2.61652	11.9037
AHCTF1	3320.16	3174.12	1801.25
AHCY	6817.51	5967.09	4328.22
AHDC1	0	636.401	839.468
AHNAK	70735.6	76761.1	26255.7
AHNAK2	17018.8	12338.4	4722.87
AHR	1055.38	1253.55	1563.49
AHSA1	1374.7	1546.27	1972.24
AIDA	1159.38	1231.09	1814.47
AIF1L	122.714	119.831	196.432
AIFM1	1109.38	1274.19	841.016
AIFM2	4110.33	4768.41	1976.21
AIG1	307.05	329.681	590.032
AIMP1	646.013	693.629	436.928
AIMP2	725.327	574.946	236.303
AIP	751.731	906.344	1376.1
AJUBA	6491.82	7871.55	3453.06
AK1	123.005	126.607	177.855
AK2	0	2104.92	1481.45
AK3	279.071	279.264	515.759
AK4	7385.83	6844.48	3542.92
AK5	300.858	343.678	189.424
AKAP1	2672.52	2407.33	1054.34
AKAP11	749.016	621.708	476.193
AKAP17A	529.486	600.693	1558.79
AKAP3	74.2614	45.519	11.5333
AKAP7	109.14	152.552	56.1592
AKAP8	0	479.238	340.957
AKAP8L	701.587	665.912	898.782
AKAP9	1110.85	0	708.735
AKIP1	0	99.8437	140.576
AKIRIN2	437.88	497.109	904.355
AKR1A1	627.375	0	1075.67
AKR1B1	16.9753	16.6805	47.0286
AKR1C1	65.4146	0	108.46
AKR7A3	0	3.46379	12.3814
AKT1	0	2049.87	1149.43
AKT1S1	4092.17	3626.04	2505.32
AKT2	2534.51	2400.4	1861.38
AKT3	934.153	833.095	1263.76
AL031281.2	2.14164	0.459256	29.139
AL031777.3	9.45092	6.68121	49.4878
AL135905.2	27.7044	17.5645	71.9426
AL136531.2	0	0.0767387	3.49398
AL157935.2	0	0.642525	5.63589
AL358472.6	0.0622455	0	1.85955
AL592183.1	15.8721	0	29.3351
AL603832.3	0.0547031	0.0588495	1.92818
AL662899.2	0	0.06375	1.67644
AL691442.1	0.0546372	0.0587787	1.65225
ALAD	0	370.824	214.725
ALAS1	851.598	809.858	1742.04
ALAS2	0.140011	0	2.51097
ALCAM	6430.11	0	5087.71
ALDH18A1	2317.8	2472.7	1824.76
ALDH1A3	1273.8	1220.41	2712.75
ALDH1B1	2265.82	2114.8	511.044
ALDH2	215.189	0	299.23
ALDH3A2	1349.07	1434.79	782.313
ALDH3B1	558.975	583.741	407.423
ALDH5A1	467.343	401.981	250.556
ALDH6A1	112.771	99.013	174.611
ALDH7A1	0	376.443	270.376
ALDH8A1	0.209024	0.0627914	2.97815
ALDOA	50.9047	60.2161	181.316
ALDOC	410.945	435.851	640.861
ALG1	1361.69	1592.22	283.569
ALG10	248.596	0	129.679
ALG11	204.583	208.868	113.418
ALG14	0	42.9444	26.0871
ALG1L	90.543	46.8532	15.9047
ALG5	245.577	256.849	136.207
ALG6	411.684	333.78	158.876
ALG9	259.098	0	136.901
ALK	4.92311	0	21.9656
ALKBH2	373.782	364.947	260.95
ALKBH4	851.522	1451	300.466
ALKBH5	2717.03	2713.08	3394.37
ALKBH7	406.944	539.182	785.824
ALKBH8	366.599	350.524	209.807
ALMS1	796.39	0	397.703
ALOX12	14.3578	17.3041	63.743
ALOX5	0	0.067092	1.88264
ALPG	0.0545864	0.058724	2.39519
ALS2CL	365.743	329.316	725.879
AMACR	0	44.1623	17.7443
AMBRA1	729.454	687.808	477.012
AMDHD1	0	19.4625	8.93618
AMDHD2	0	215.433	109.759
AMER1	573.112	386.797	188.758
AMH	0	100.335	45.8158
AMIGO1	152.807	110.444	47.0887
AMMECR1	381.45	385.66	594.758
AMN1	22.0566	14.8404	64.9607
AMOTL1	0	332.013	494.773
AMPD2	0	604.507	810.457
AMZ1	3.27006	3.5168	15.2995
AMZ2	1312.09	0	1525.97
ANAPC1	1710.11	1399.15	931.237
ANAPC10	27.8556	0	68.8302
ANAPC11	748.515	0	1640.99
ANAPC2	0	552.648	360.507
ANAPC4	405.361	443.36	226.577
ANAPC5	4402.86	4153.32	3064.05
ANAPC7	1254.95	1258.64	723.641
ANG	14.5066	10.5131	80.657
ANGEL1	895.624	748.441	432.605
ANGEL2	806.161	785.941	484.645
ANGPT1	184.224	0	114.807
ANGPTL4	502.423	642.96	853.616
ANK2	138.455	110.384	32.7078
ANK3	1810.71	0	929.263
ANKAR	13.2274	0	34.5451
ANKDD1A	51.3219	0	81.7716
ANKEF1	563.354	428.866	163.841
ANKFY1	2303.35	2023.63	1010.87
ANKHD1	25.015	20.369	47.2276
ANKIB1	2217.4	0	1699.1
ANKLE1	160.543	189.269	104.726
ANKMY1	222.936	238.656	125.457
ANKMY2	382.176	0	525.699
ANKRD1	15.1871	16.5159	77.0274
ANKRD10	162.374	147.961	562.527
ANKRD13A	4361.34	4039.67	2654.87
ANKRD13D	342.056	392.63	916.875
ANKRD16	0	28.2937	15.0078
ANKRD17	6768.97	5856.07	3090.94
ANKRD18A	0	19.0977	33.9559
ANKRD26	460.423	412.144	202.101
ANKRD27	0	241.11	319.123
ANKRD28	1757.93	1780.57	1109.82
ANKRD29	298.679	246.354	651.652
ANKRD34A	210.989	0	113.297
ANKRD36C	285.718	0	163.998
ANKRD37	34.0072	60.7987	104.941
ANKRD40	2490.63	0	1527.91
ANKRD44	70.2232	0	43.1083
ANKRD45	0.608377	0	4.25478
ANKRD46	0	248.761	190.235
ANKRD50	1897.59	1724.71	1181.1
ANKRD52	5489.77	4798.04	2611.37
ANKRD9	758.526	0	1879.71
ANKS1A	1735.03	1879.35	1329.64
ANKS3	144.346	0	290.735
ANKS6	1480.1	1621.1	831.315
ANKZF1	940.693	1011.45	1419.09
ANLN	5868.82	6924.02	4185.31
ANO1	2784.62	2512.66	1329.36
ANO6	0	356.292	521.036
ANO7	263.325	209.187	88.8978
ANO8	646.587	0	1200.95
ANO9	151.855	159.732	421.945
ANP32A	2022.94	2239.78	1536.14
ANP32E	0	1160.57	548.184
ANTXR2	6259.37	6918.98	4656.16
ANXA1	1769.07	1656.15	4400.62
ANXA2	24883.8	24795	41872.9
ANXA2R	37.7644	30.3553	111.908
ANXA5	4922.4	5028.1	6927.56
ANXA6	6078.2	0	4503.55
ANXA7	10868.4	0	8999.74
ANXA9	0	15.1699	7.07592
AOC2	22.6472	17.1148	68.7541
AOC3	12.6452	13.6162	30.6586
AOX1	3612.49	0	1863.76
AP002990.1	30.684	27.7952	62.0139
AP003071.5	1.38392	1.73121	19.0504
AP003108.2	4.70777	3.92471	17.8757
AP1B1	3871.35	4407.58	2682.54
AP1G1	2302.09	2093.67	1490.42
AP1S1	1220.62	0	2093.05
AP2A2	2752.41	3512.26	1904.57
AP3B1	1120.87	1178.62	624.539
AP3D1	6673.26	7119.72	3928.05
AP3S1	588.724	631.865	1119.44
AP4B1	200.678	204.222	302.637
AP4E1	885.375	847.079	470.396
AP4M1	402.812	472.347	168.567
AP4S1	525.945	597.602	172.108
AP5B1	5462.39	7828.89	1711.99
AP5M1	3456.09	3509.07	1715.27
AP5S1	743.065	773.083	329.953
AP5Z1	0	874.504	520.597
APBB3	133.162	109.151	231.8
APC	722.56	569.217	321.748
APCDD1L	1065.98	1047.39	240.708
APEH	4008.15	4605.45	2130.04
APEX1	3107.6	2887.85	1402.06
APEX2	1375.6	1387.26	997.3
APH1B	0	121.661	86.9661
API5	3221.87	3184.44	1933.43
APLP1	584.868	737.253	1205.18
APLP2	8264.88	10536.6	16305.5
APMAP	0	1118.85	765.086
APOA1	0.223282	0.238496	3.56968
APOBEC3D	1.14879	1.49169	9.10461
APOBEC3F	6.60612	0	18.2592
APOBEC3H	0	0.0692596	2.85291
APOD	3.96609	7.58963	39.8833
APOE	18.3482	27.7406	170.14
APOF	0.247929	0	2.99498
APOL6	1125.48	1080.15	865.148
APOLD1	0	86.8248	59.4594
APP	17684.2	0	24197.8
APPBP2	2214.25	1916.16	1110.66
APPL1	929.101	0	737.656
APPL2	1473.81	1245.29	699.868
AQP1	2.82088	2.85699	13.3933
AQP3	9.70618	10.1971	95.285
AQR	1730.99	1561.47	911.113
ARAP3	1100.6	1143.93	303.594
ARC	43.6118	41.7473	512.305
AREG	208.308	319.124	1030.25
AREL1	2645.66	2411.29	1565.3
ARF1	8926.77	7810.17	16375.3
ARF4	2314.64	2240.7	5140.04
ARF5	972.595	0	1290.68
ARFGAP1	2379.64	0	4602.12
ARFGAP2	0	608.447	301.344
ARFGAP3	312.25	303.661	600.012
ARFGEF1	2075.61	2067.52	1311.72
ARFIP1	0	218.698	151.297
ARFRP1	0	807.975	345.816
ARG2	52.6019	44.061	134.452
ARGLU1	412.179	358.179	907.658
ARHGAP1	1107.6	1027.93	742.567
ARHGAP11A	2434.68	2904.9	1911.13
ARHGAP17	495.722	0	637.34
ARHGAP18	290.472	271.114	186.867
ARHGAP19	151.412	0	224.903
ARHGAP22	0	273.557	190.101
ARHGAP23	2927.99	3260.04	1186.82
ARHGAP26	327.169	380.076	540.836
ARHGAP28	441.266	0	252.92
ARHGAP31	4427.41	3500.74	1234.24
ARHGAP35	3552.02	3283.02	2230.93
ARHGAP39	1842.39	1805.81	847.241
ARHGAP45	0	511.791	330.433
ARHGAP6	0	80.2293	113.326
ARHGEF1	0	1151.21	797.335
ARHGEF10	2.67287	1.70219	12.2192
ARHGEF11	1721.03	1252.37	866.579
ARHGEF12	4245.25	4119.3	2753.55
ARHGEF17	583.345	652.313	335.312
ARHGEF18	0	100.352	155.781
ARHGEF19	328.201	426.52	217.458
ARHGEF2	690.57	826.83	1517.02
ARHGEF26	299.368	0	224.495
ARHGEF28	1217.08	0	784.835
ARHGEF3	202.846	172.014	281.837
ARHGEF35	150.875	123.337	67.2335
ARHGEF37	675.241	725.165	334.915
ARHGEF4	514.363	458.591	1059.85
ARHGEF7	645.037	610.885	496.869
ARID1A	5802.17	4639.75	2319.5
ARID1B	1177.05	1069.14	666.125
ARID2	576.516	0	305.497
ARID3A	488.343	545.535	365.608
ARID3B	308.114	242.467	645.596
ARID4A	647.091	0	861.762
ARID5A	68.2801	81.3741	142.822
ARID5B	0	467.591	837.279
ARIH2	1810	1610.04	1228.67
ARIH2OS	4.14016	3.41381	13.7364
ARL1	0	956.915	804.19
ARL14	21.0093	24.8879	60.9004
ARL14EP	370.973	0	280.097
ARL2	416.162	346.021	844.471
ARL3	138.149	122.648	239.817
ARL4A	460.072	543.682	704.359
ARL4C	606.022	739.116	1167.06
ARL4D	87.4773	165.201	551.229
ARL5B	276.806	248.521	961.723
ARL6IP1	888.556	1677.07	2514.66
ARL6IP4	3.87898	4.65177	18.7078
ARL6IP5	473.155	519.374	741.264
ARL6IP6	0	306.552	229.228
ARL8A	120.574	116.606	306.214
ARL8B	1563.2	1603.94	2125.91
ARMC1	1618.39	1481.14	1138.89
ARMC10	403.888	418.334	583.439
ARMC12	1.41685	0	6.54943
ARMC4	155.09	200.672	89.6636
ARMC5	0	136.726	49.9433
ARMC6	2240.11	2469.81	771.001
ARMC7	1296.18	1381.12	817.835
ARMC8	0	254.912	189.587
ARMCX1	1.17351	0	5.13885
ARMCX2	143.736	167.639	30.1719
ARMCX3	395.064	504.793	922.1
ARMH1	6.73982	10.3375	38.1244
ARMH3	511.819	0	363.78
ARMH4	192.646	182.513	290.548
ARMT1	0	183.842	125.087
ARNT	381.9	382.216	621.924
ARNTL	129.485	123.872	197.447
ARPC3	2298.15	2412.09	3151.98
ARPC5	1170.45	0	1836.98
ARPIN	292.016	274.57	114.216
ARPP19	0	1382.31	1646.43
ARRB1	1413.17	1719.21	511.64
ARRB2	282.127	248.489	406.345
ARRDC1	0	185.548	273.624
ARRDC2	470.949	0	916.931
ARRDC3	185.423	182.337	729.412
ARSA	396.651	0	1002.38
ARSB	467.173	423.191	271.211
ARSD	221.92	240.108	110.932
ARSI	296.554	409.268	157.818
ARSJ	1015.78	1081.93	576.482
ARSK	435.382	420.803	802.416
ARVCF	0	171.313	91.3669
ASAH2B	811.508	734.215	551.775
ASAP1	5881.01	0	3658.96
ASAP3	356.214	361.266	581.425
ASB1	929.04	1038.17	1572.16
ASB13	274.469	362.532	133.59
ASB6	1024.02	1147.13	691.44
ASB8	730.844	682.949	363.459
ASB9	968.86	1149.7	422.241
ASCC1	346.174	346.145	240.232
ASCC3	1694.51	1589.92	814.121
ASCL5	11.1753	0	30.7967
ASF1A	1106.96	1106.91	597.402
ASF1B	2046.76	2150.49	1302.55
ASGR1	9.83833	11.9724	24.9523
ASH1L	1317.85	0	865.936
ASH2L	917.42	1012.47	445.17
ASIC1	329.384	302.606	426.409
ASIC4	0.974918	0.261458	5.07832
ASL	420.204	397.932	250.313
ASMTL	156.825	187.648	340.416
ASNS	6.28107	8.18782	81.5405
ASNSD1	0	388.679	302.454
ASPDH	0	1.88718	6.6398
ASPHD2	0	28.0677	15.3275
ASPM	2257.24	2654.2	741.95
ASRGL1	156.027	0	106.647
ASS1	10.7008	12.5447	31.5353
ASXL2	1153.48	0	774.091
ATAD1	379.743	392.385	576.587
ATAD2	3704.73	3757.72	1782.35
ATAD3A	3468.13	4004.17	2180.54
ATAD3B	0	1064.59	657.562
ATAD5	171.771	0	101.962
ATAT1	0	23.7024	64.2827
ATE1	561.817	579.06	370.018
ATF2	476.089	422.431	1016.38
ATF3	159.82	183.107	1933.09
ATF4	1370.21	1627.08	5046.11
ATF5	2060.05	2251.34	1266.95
ATF7	0	137.517	297.783
ATF7IP2	26.5313	23.7967	136.544
ATG12	636.536	559.296	1086.41
ATG14	624.866	573.31	1489.3
ATG16L2	150.326	173.042	344.935
ATG2B	1008.69	804.657	470.056
ATG4B	1198.91	0	1721.39
ATG4C	350.232	350.908	229.66
ATG7	1232.84	1395.74	759.257
ATG9B	5.5194	5.46514	30.7712
ATIC	2043.16	2048.24	1129.67
ATL3	2883.92	0	2244.39
ATM	1664.96	1447.13	925.933
ATN1	0	1090.63	1417.5
ATOH7	0.91902	0.367962	7.96398
ATOX1	345.836	418.821	738.614
ATP10D	395.784	330.514	149.92
ATP11A	921.272	733.509	451.543
ATP13A1	4003.97	4873.13	2501.53
ATP1A1	5747.33	5463.79	7978.1
ATP1B1	916.115	1067.93	1835.15
ATP2A1	25.6091	20.1961	45.4605
ATP2B1	4799.71	5916.84	3046.02
ATP5F1A	0	3287.08	2456.93
ATP5F1D	0	1378.13	728.566
ATP5F1E	630.869	1054.77	1530.03
ATP5IF1	377.884	462.263	926.492
ATP5MD	334.281	0	883.77
ATP5ME	30.3581	52.2094	84.8319
ATP5MG	238.906	0	324.549
ATP5MPL	483.664	638.92	853.673
ATP5PB	2816.99	3100.22	1948.21
ATP5S	559.874	536.754	259.038
ATP6AP1	1413.8	1578.27	2584.82
ATP6AP2	1381.63	1726	2533.02
ATP6V0A2	684.431	703.048	470.406
ATP6V0A4	1.9625	0	9.16428
ATP6V0B	1479.58	1585.85	2920.46
ATP6V0C	60.0722	43.4459	139.813
ATP6V0D2	1.87693	3.00627	42.8854
ATP6V0E2	1258.57	1440.77	868.57
ATP6V1A	2216.56	2402.05	1583.65
ATP6V1C1	2525.63	2602.92	1994.7
ATP6V1C2	10.7252	7.01781	81.0677
ATP6V1D	1213.29	0	1707.29
ATP6V1E1	945.028	987.364	1491.78
ATP6V1E2	164.174	0	119.56
ATP6V1G1	592.148	689.634	1091.7
ATP6V1G2	5.39333	5.68911	25.2226
ATP6V1H	0	164.886	95.4989
ATP7A	680.557	621.706	266.341
ATP8B1	191.645	163.455	479.439
ATP8B2	1868.62	0	1370.35
ATP9A	2352.5	2411.26	1756.21
ATPAF1	1074.25	1173.88	810.603
ATR	1431.37	1425.53	395.222
ATRAID	0	321.791	628.927
ATRIP	1018.81	1219.84	226.79
ATRX	2747.83	2562.23	1464.19
ATXN1	489.93	485.376	922.261
ATXN10	1883.17	2340.95	1186.92
ATXN2L	2145.47	1758.94	3522.4
ATXN7L3B	2455.35	2475.77	1653.63
AUH	56.6751	0	141.712
AUP1	0	603.214	1156.5
AURKA	0	1427.32	884.435
AURKAIP1	0	2792.9	1795.48
AURKB	0	332.135	241.049
AURKC	15.4519	16.8314	52.1213
AVPI1	105.569	131.746	403.467
AXIN2	92.1	145.562	327.762
AXL	17857.8	16516.9	8349.5
AZGP1	0.842971	0	6.34027
AZI2	323.394	389.948	512.009
AZIN1	5261.17	5864.17	7949.3
AZIN2	42.0843	45.4702	120.541
B2M	4832.26	5705.28	19016.1
B3GALNT1	1648.95	1732.7	1162.53
B3GALT1	164.65	140.293	65.0591
B3GALT4	0	47.0796	30.066
B3GALT5	859.378	759.024	347.996
B3GALT6	9933.73	18192.3	2146.53
B3GAT3	495.28	0	938.537
B3GLCT	205.987	172.702	98.1085
B3GNT10	97.4725	82.112	43.1046
B3GNT2	186.494	261.016	606.315
B3GNT3	522.896	0	365.456
B3GNT4	13.1433	12.9021	29.7172
B3GNT5	1383.5	1371.42	2220.85
B3GNT7	14.7889	15.0474	75.8882
B3GNTL1	112.934	0	68.8153
B4GALNT1	0	604.115	413.032
B4GALNT2	17.6137	0	34.1919
B4GALT3	631.135	704.172	1080.21
B4GALT4	463.875	518.349	1103.65
B4GALT5	3203.47	0	4021.97
B4GALT6	389.555	0	263.643
B4GALT7	0	520.411	421.812
B4GAT1	0	592.247	367.083
B9D1	167.652	172.699	101.023
B9D2	0	35.8719	16.7791
BAALC	0.112219	0.0619829	1.86198
BACE1	969.674	1133.2	653.268
BACE2	2520.13	0	3291.67
BACH1	1005.85	1005.02	1419.38
BAD	575.299	0	920.349
BAG1	466.624	0	1004.63
BAG2	1192.79	1449.26	785.244
BAG3	2726.68	2248.15	5351.78
BAG4	360.935	358.673	574.981
BAG5	1458.24	1386.75	1009.6
BAHCC1	1984.42	2032.95	856.988
BAHD1	879.06	0	1255.61
BAIAP2L1	362.941	431.968	672.784
BAIAP3	276.822	378.383	634.641
BAK1	903.671	784.378	1976.94
BAMBI	95.4028	167.809	737.765
BAP1	2216.94	2187.08	1871.47
BARD1	452.826	473.402	299.141
BASP1	1820.52	0	3880.84
BAZ1A	1698.8	1897.14	1081.7
BAZ1B	3752.9	3884.96	2434.35
BAZ2A	0	1077.45	1526.25
BAZ2B	454.476	0	307.395
BBC3	21.8473	20.9486	358.623
BBS1	0	2.89974	7.13169
BBS2	0	256.417	166.768
BCAM	725.24	786.432	985.059
BCAR1	4726.26	6260.35	2551.07
BCAR3	5207.15	4457.85	2935.34
BCAS1	0	0.38043	3.09549
BCAS4	233.922	246.834	363.341
BCAT1	57.6722	44.7692	87.6767
BCCIP	2372.36	2441.51	1372.01
BCDIN3D	164.348	197.907	78.0148
BCKDHB	319.979	371.584	226.899
BCL10	841.835	912.695	1915.03
BCL11A	17.7235	18.1711	42.2106
BCL2L11	99.2262	88.5091	337.203
BCL2L2	587.109	660.031	1084.11
BCL3	307.028	346.991	1015.8
BCL6	267.743	232.524	1609.34
BCL7A	373.629	316.202	669.865
BCL9	1154.7	0	643.349
BCL9L	5401.49	0	2758.34
BCLAF1	2609.39	2185.6	1404.6
BCR	0	1289.05	696.75
BCS1L	693.29	697.799	420.468
BDNF	31.4218	35.709	64.5501
BDP1	935.485	0	677.274
BEAN1	24.9533	29.5148	64.596
BECN1	0	302.148	207.325
BEND3	269.009	196.55	97.0694
BEND7	0	26.9202	43.2172
BEST2	0.632733	0	4.44513
BEST3	101.543	86.0908	42.0692
BEX2	4.22944	2.61978	32.0987
BEX3	695.387	0	1257.1
BEX4	14.2693	14.537	48.5252
BEX5	11.0115	14.7255	35.0603
BFAR	1306.18	1152.15	790.522
BGLAP	0.16317	0	2.71287
BHLHE40	2908.57	2701.61	6506.25
BHLHE41	0	803.604	570.837
BICC1	374.63	337.663	158.365
BICD1	130.495	107.847	405.015
BICDL1	25.597	39.3001	138.885
BICRA	569.68	510.603	308.559
BICRAL	437.068	0	222.792
BIK	40.5016	0	104.147
BIRC3	522.804	490.139	1464.66
BIRC6	2883.56	0	1840.23
BLCAP	2404.83	2449.24	3287.38
BLID	0	0.686375	5.61168
BLM	283.78	289.637	167.044
BLMH	0	169.846	106.062
BLOC1S3	0	244.618	126.047
BLOC1S4	0	144.581	62.0466
BLOC1S5	0	100.229	170.422
BLVRB	934.439	1157.74	1583.04
BMF	18.5471	23.9605	119.355
BMP1	538.245	526.262	675.765
BMP2	9.15224	0	28.7357
BMP4	30.4891	23.9098	84.587
BMP6	58.8685	57.4146	116.724
BMPR1A	564.14	583.16	328.022
BMS1	5057.41	5372.26	1975.97
BMT2	261.118	292.373	406.038
BNC1	162.598	0	77.3461
BNIP1	83.2484	91.7983	167.694
BNIP2	0	486.497	389.583
BNIP3	4822.59	5688.72	7463.55
BNIP3L	1239.15	1131.64	1942.57
BNIPL	3.06969	5.64459	15.829
BOD1	0	678.937	1052.66
BOD1L1	1533.09	0	879.918
BOK	1013.74	1002.14	730.061
BOLA1	0	51.1224	25.2809
BOP1	11502.6	15431.8	3487.15
BORA	67.8697	0	127.454
BORCS7	285.02	361.067	146.546
BORCS8	165.32	166.356	94.3774
BPGM	301.968	0	434.738
BPNT1	1208.05	1484.52	712.656
BPTF	2997.67	0	1591.94
BRAF	290.107	244.047	466.09
BRAT1	0	1145.24	496.659
BRCA1	748.909	701.917	319.149
BRCA2	291.284	0	150.891
BRCC3	1133.34	851.386	403.951
BRD1	0	281.982	185.8
BRD2	1254.6	1053.96	5471.13
BRD3	954.947	768.105	485.812
BRD3OS	646.588	552.293	350.845
BRD9	0	603.524	389.352
BRF1	2128.66	2425.97	802.945
BRF2	542.799	451.226	241.039
BRI3	752.841	738.58	2483.01
BRI3BP	1091.42	1197.94	667.769
BRICD5	26.7097	0	47.2311
BRINP2	246.15	222.385	104.822
BRIP1	1059.35	1012.71	510.999
BRMS1L	292.454	283.176	175.371
BRPF1	0	271.61	342.43
BRSK1	332.744	399.525	640.702
BRSK2	390.836	376.724	246.342
BRWD1	810.024	786.368	1130.74
BSDC1	1390.44	1300.4	1679.65
BSG	5016.74	4283.3	9193.13
BTBD1	1941.02	1886.01	1589.92
BTBD10	673.033	690.095	521.285
BTBD19	0	2.00495	7.74792
BTBD6	0	621.702	379.283
BTBD7	1244.82	0	882.492
BTBD9	526.775	469.741	227.259
BTC	0	55.9581	31.3712
BTF3	2121.93	2116.11	2968.5
BTF3L4	1044.31	0	635.717
BTG1	707.421	824.171	2743.25
BTG2	8.50133	9.2945	46.5159
BTG3	74.0205	95.5643	306.946
BTN2A1	442.677	442.553	787.933
BTN2A2	391.718	406.755	535.699
BTN3A1	360.692	345.169	458.682
BTN3A2	0	298.981	243.622
BTRC	893.399	0	625.955
BUB1	0	1068.1	788.568
BUD13	0	134.231	168.587
BUD31	304.275	371.518	621.968
BX255925.3	0	532.056	237.985
BYSL	1554.2	1380.52	576.667
BZW1	9001.2	9856.21	7265.38
C11orf58	2720.69	3210.92	1875.36
C11orf68	1524.64	1236.3	3471.45
C11orf80	161.477	126.979	233.416
C11orf86	1.67453	0	8.16022
C11orf94	2.34477	0	7.77135
C11orf96	2.48179	11.8031	56.5458
C12orf29	0	155.233	269.854
C12orf4	501.507	502.7	217.605
C12orf43	2311.62	2793.44	611.459
C12orf49	0	687.699	875.335
C12orf57	131.639	127.798	212.59
C12orf66	202.947	0	96.6889
C12orf73	103.951	118.856	168.984
C12orf75	2153.69	2325.08	4586.76
C12orf76	67.9468	72.7344	170.758
C13orf46	0	6.84153	0.712299
C14orf28	81.1345	0	131.79
C14orf39	106.084	114.002	56.8241
C14orf93	151.782	158.48	67.1746
C15orf40	405.427	405.111	316.279
C15orf48	28.2122	45.1938	197.947
C15orf61	59.3201	49.8081	112.194
C15orf65	8.54582	10.1625	30.1745
C16orf45	67.0777	51.9271	119.14
C16orf70	0	145.297	223.87
C16orf71	33.2761	37.4263	9.61929
C16orf72	743.468	0	1143.14
C16orf74	0	249.663	141.274
C16orf87	153.672	182.335	262.475
C17orf107	0	1.07453	5.7789
C17orf49	1.5786	0	8.38298
C17orf51	471.027	390.251	677.274
C17orf53	491.209	577.76	303.958
C17orf67	103.151	146.544	271.878
C17orf75	220.701	217.996	147.517
C17orf78	81.3199	0	2.72611
C17orf80	1127.45	846.941	512.891
C18orf25	452.042	418.138	630.579
C19orf12	591.729	532.46	312.643
C19orf44	221.769	177.226	105.431
C19orf47	502.936	406.468	252.143
C19orf48	3011.45	3099.42	1416.83
C19orf53	0	633.422	1204.13
C19orf57	157.296	139.492	74.6113
C19orf66	283.316	262.086	382.135
C19orf71	0	51.1073	21.7273
C19orf81	32.884	0	82.9109
C1GALT1C1	419.019	521.705	251.31
C1orf109	0	432.472	284.686
C1orf112	384.008	394.966	163.174
C1orf115	217.777	239.663	406.575
C1orf131	198.685	226.366	102.517
C1orf159	971.322	1100.87	703.157
C1orf174	464.208	393.492	963.184
C1orf198	315.783	286.89	451.177
C1orf21	136.313	127.825	247.496
C1orf210	0.110936	0.0612739	2.37389
C1orf226	0	66.4706	45.087
C1orf43	0	1050.94	1364.87
C1orf50	107.387	0	46.622
C1orf52	368.919	470.207	870.764
C1orf54	11.7573	19.5852	39.1635
C1orf74	297.064	331.797	104.421
C1QBP	3385.94	4062.41	2059.82
C1QL1	381.835	0	838.561
C1QTNF1	665.275	740.412	1042.44
C1QTNF12	14.7456	20.2673	117.538
C1QTNF4	8.37879	0	25.4706
C1R	265.945	307.155	585.362
C1S	230.004	0	353.705
C2	5.22532	4.12522	18.2727
C20orf202	0.0690362	0	2.08874
C20orf203	0.0708639	0	1.81147
C20orf27	0	1254.48	872.134
C20orf96	153.48	137.526	490.099
C21orf58	351.788	453.843	155.448
C22orf23	0	26.5987	8.45601
C22orf39	110.4	125.973	176.304
C22orf46	494.751	412.934	205.067
C2CD2	5347.62	5938.91	3069.9
C2CD2L	358.386	312.965	562.298
C2CD4A	0	1.98081	6.39142
C2CD5	826.926	694.656	392.289
C2orf40	0.0662142	0	2.32673
C2orf42	250.565	0	167.919
C2orf49	335.172	283.769	503.039
C2orf69	515.55	519.663	771.199
C2orf72	6.98324	0	16.5771
C2orf76	24.2504	0	49.0911
C2orf81	385.885	468.628	10.8729
C3	82.9263	82.6707	185.892
C3AR1	33.6532	0	11.0533
C3orf18	0	300.806	248.562
C3orf52	103.918	97.4007	258.182
C3orf58	454.21	0	813.635
C3orf62	186.817	196.74	138.912
C3orf67	217.265	238.098	407.233
C3orf80	35.0186	50.8189	6.88446
C4orf19	129.025	116.187	47.636
C4orf3	971.631	0	1471.79
C4orf47	20.3282	0	40.8854
C4orf48	595.585	0	1295.83
C5	497.905	407.083	249.914
C5AR1	4.84394	3.91751	16.5024
C5AR2	0	0.162788	2.14527
C5orf34	282.461	312.386	157.142
C5orf38	51.5277	0	105.418
C6orf106	2989.2	2910.41	4041.45
C6orf120	379.48	356.469	236.949
C6orf136	144.64	96.984	239.545
C6orf203	139.844	179.241	67.9433
C6orf226	20.1715	18.8873	52.7654
C6orf47	1137.06	1649.37	322.413
C6orf48	272.551	296.94	612.276
C6orf89	2108.11	0	1513.2
C7orf43	886.269	1131.99	503.917
C7orf57	2.01494	4.81628	14.9981
C7orf61	5.64348	2.36132	33.7378
C8orf44	0	15.9657	39.6078
C8orf58	454.216	413.737	151.326
C9orf16	176.925	244.558	632.894
C9orf3	149.133	0	237.453
C9orf64	262.978	295.59	142.727
C9orf66	0	3.47704	0.0746607
C9orf84	0	6.2976	17.4242
C9orf85	132.532	142.204	188.666
CA11	36.5728	44.114	75.0321
CA14	7.80645	9.26798	23.9327
CA2	5.06268	4.14814	12.0802
CAAP1	309.795	383.624	201.929
CAB39	1895.99	2402.88	3079.13
CAB39L	55.1862	57.1301	114.536
CABLES2	1067.17	865.058	580.818
CACHD1	441.356	470.163	184.914
CACNA1A	22.1896	0	40.7682
CACNA1G	8.03889	11.3301	31.0364
CACNA1I	1.38745	0	6.86695
CACNA2D1	0	66.5636	30.2745
CACNA2D2	14.9377	18.5846	44.5601
CACNB1	69.0396	51.9987	146.344
CACNB3	406.866	339.69	554.892
CACNB4	0	0.0659622	2.14796
CACNG6	15.2075	0	32.3369
CACNG7	78.4812	68.6179	183.309
CACNG8	492.873	475.854	131.278
CACUL1	1201.18	0	1451.85
CACYBP	620.514	799.886	1011.81
CAD	7937.32	8134.95	2331.64
CADM2	12.8356	19.5298	102.694
CADM4	57.307	59.0073	103.127
CADPS2	0	182.04	111.753
CALB1	544.43	492.318	1037.14
CALCOCO1	298.664	230.292	737.155
CALCOCO2	0	751.98	1108.65
CALD1	2704.89	2415.11	1443.96
CALHM3	7.70374	0	17.5946
CALHM5	263.071	307.22	76.3762
CALM2	2787.83	0	4919.92
CALM3	2424.82	2391.54	3697.77
CALR	14810.4	16607.3	31251.2
CALU	4717.62	4275.5	6322.76
CALY	2.68662	3.9507	18.8065
CAMK1	109.02	106.177	172.318
CAMK1G	3.88055	0	11.8367
CAMK2B	135.594	132.013	70.1199
CAMK2D	594.684	0	931.084
CAMK2N1	23.6265	41.5746	115.442
CAMKK1	449.449	0	290.352
CAMLG	151.692	159.964	400.312
CAMSAP1	1000.39	0	724.949
CAMSAP3	338.347	416.153	657.058
CAMTA1	119.67	133.934	321.3
CAMTA2	479.43	438.171	677.544
CAND1	4660.32	4625.1	2545.4
CANT1	7820.4	9619.15	5131.09
CAPG	902.897	1226.68	1964.98
CAPN12	6.02655	5.38152	47.8946
CAPN15	0	1135.35	674.202
CAPN2	17659.8	18177.6	11388.3
CAPN5	619.102	533.999	912.808
CAPRIN2	438.772	310.798	744.277
CAPS	126.978	152.364	311.793
CAPS2	117.575	118.618	78.408
CAPZB	2113.18	0	2585.93
CARD10	0	358.924	200.524
CARD14	19.5249	19.3162	37.3068
CARD16	0.825064	0	6.15904
CARD19	357.732	424.67	885.301
CARD6	468.116	543.267	144.781
CARHSP1	350.779	277.934	593.968
CARMIL1	1091.38	1059.79	551.371
CARMIL2	8.00288	15.0166	36.9544
CARNMT1	373.27	367.928	246.865
CARS	671.763	625.473	1248.07
CARS2	809.859	730.118	484.23
CASC3	0	474.266	583.699
CASK	0	380.725	263.702
CASKIN1	39.2622	48.0671	90.3429
CASKIN2	1892.78	1897.75	1018.62
CASP3	0	519.737	389.373
CASP8	1286.33	1162.02	447.931
CASP8AP2	444.803	0	270.41
CAST	0	1259.39	1035.56
CASTOR1	1.94749	3.26792	22.338
CASTOR2	0	26.7614	49.678
CASZ1	37.1558	0	72.0511
CAT	429.049	310.808	723.699
CATSPER3	0	2.74249	0.109585
CATSPERD	0.222343	0.128674	2.71896
CATSPERG	4.68068	4.46282	23.6251
CAV2	734.407	667.873	1532.09
CAV3	0.115746	0.228241	3.75871
CBFA2T2	510.819	468.58	795.691
CBLB	208.353	193.383	521.266
CBLC	3.66548	5.3998	24.2588
CBR3	514.38	808.181	272.589
CBR4	0	172.246	121.555
CBWD1	489.026	537.609	360.106
CBX2	367.566	353.915	614.358
CBX3	0	1974.87	1441.74
CBX4	673.652	827.373	2367.92
CBX5	2473.88	2320.57	1287.87
CBX6	3178.22	3099.91	1634.57
CBX8	0	147.048	106.527
CC2D1A	1691.67	0	1329.01
CC2D1B	1686.05	1661.88	689.504
CC2D2A	388.289	317.938	141.485
CCAR1	1733.5	1792.99	1134.86
CCBE1	394.898	343.186	528.684
CCDC102A	0	366.632	107.536
CCDC106	0	413.084	231.442
CCDC110	160.596	114.498	10.4156
CCDC112	143.107	110.961	198.653
CCDC12	187.65	0	309.604
CCDC124	1165.99	1147.75	1977.45
CCDC127	0	340.851	253.285
CCDC137	1551.03	1617.62	891.534
CCDC138	144.676	0	87.293
CCDC142	672.071	1102.96	279.317
CCDC15	348.02	322.168	211.726
CCDC153	7.89101	0	18.0166
CCDC157	71.3078	0	33.7569
CCDC163	93.738	0	153.849
CCDC166	0.117791	0.126721	2.1087
CCDC167	78.0698	95.0146	196.037
CCDC171	74.7268	0	40.3858
CCDC174	359.077	340.165	223.879
CCDC18	575.985	581.957	224.545
CCDC186	187.803	160.374	437.859
CCDC22	842.523	963.038	582.35
CCDC28A	57.1076	64.0969	147.529
CCDC30	0	5.73558	15.9654
CCDC34	0	185.878	112.816
CCDC39	35.9012	0	7.41782
CCDC47	6594.86	7931.38	4264.28
CCDC50	1030.76	1043.47	1975.89
CCDC51	0	177.425	89.7066
CCDC57	499.301	483.067	316.989
CCDC6	0	1060.7	1520.17
CCDC66	0	49.4664	103.804
CCDC71	1618.16	1711.93	201.888
CCDC71L	0	429.37	182.715
CCDC74A	0	17.3893	29.4296
CCDC74B	31.1216	25.7834	58.3023
CCDC78	77.3944	0	44.0377
CCDC81	0	0.404302	3.3739
CCDC84	297.606	305.835	425.226
CCDC85B	2634.36	0	6362.47
CCDC85C	0	933.423	400.543
CCDC86	2547.18	2401.14	1508.7
CCDC88A	2575.71	2438.07	1735.4
CCDC88B	90.8855	157.407	360.829
CCDC9	129.307	238.728	485.703
CCDC90B	0	389.173	321.24
CCDC97	1044.59	987.804	393.664
CCDC9B	4493.74	3456.4	1487
CCHCR1	411.134	424.869	558.519
CCIN	99.5069	81.7031	20.8676
CCL17	0.0746482	0	2.42793
CCL20	26.3115	28.6584	199.028
CCL22	0.112129	0.666833	14.0993
CCL25	3.09148	3.90647	10.8775
CCL26	79.64	75.0636	405.562
CCL3	0.0546017	0.0587405	1.64381
CCL3L1	0.0599823	0.475947	5.04152
CCL5	127.938	115.237	720.49
CCNA1	15.7102	14.9662	87.1025
CCNB1	0	1344.37	676.094
CCNB1IP1	202.804	148.041	474.62
CCNC	1022.16	1039.22	757.83
CCND1	20699.6	20802.7	13496.3
CCND3	1296.45	0	2916.02
CCNDBP1	415.823	466.532	618.274
CCNE1	76.5878	63.7	216.143
CCNE2	0	33.3837	77.3168
CCNF	1060.2	1567.46	507.891
CCNG1	694.923	760.999	1575.23
CCNG2	172.546	237.847	713.428
CCNI	2171.36	1994.36	3296.57
CCNJL	1049.96	1036.18	543.746
CCNL1	470.824	413.107	2572.51
CCNL2	2803.99	2833.73	4271.57
CCNO	71.0104	108.882	268.366
CCNT2	459.762	427.204	583.704
CCNY	0	2972.61	2039.82
CCPG1	80.652	73.2638	180.766
CCR3	0	0.136301	2.26068
CCRL2	307.971	299.3	79.9278
CCSAP	175.83	244.707	418.288
CCSER2	0	222.954	327.202
CCT2	5977.53	6535.37	3481.24
CCT3	7310.02	7285.42	5554.79
CCT5	6882.14	7586.7	5025.58
CCT6A	10346.3	11078.2	5604.95
CCT6B	0	8.12045	1.89131
CCT7	7593.49	10307.3	4972.63
CCT8	0	3146.41	1899.13
CD14	5.63568	6.61524	22.3143
CD151	4085.78	3826.87	7362.37
CD164	2477.15	2491.64	5741.18
CD200R1	0	0.863112	5.27278
CD22	0	2.00478	12.1259
CD24	889.705	1051.98	2923.07
CD27	0	0.064681	1.53693
CD276	1254.31	1355.22	2036.63
CD300A	0.0589764	0	1.36892
CD320	3038.6	0	5250.62
CD3EAP	210.424	228.82	86.0968
CD40	98.9935	108.957	190.696
CD46	1756.82	1802.6	2338.26
CD47	1592.48	0	1991.37
CD55	1506.35	1587.76	4580.31
CD59	4173.43	3828.26	5584.31
CD63	4947.74	5662.42	9034.36
CD7	12.9723	10.9823	37.8304
CD70	236.113	277.085	434.568
CD72	1.57113	1.22668	8.82967
CD74	1.07966	0.382362	7.0509
CD79B	0	0.363843	2.75902
CD81	2061.71	2199.46	4327.06
CD82	76.4168	78.3132	224.358
CD83	303.797	307.303	465.73
CD9	1574.63	1619.03	4336.8
CD96	0	3.41292	8.36775
CD99	1720.33	2614.59	4090.85
CDA	651.459	603.99	1500.97
CDADC1	55.2675	0	99.7491
CDAN1	1377.14	1611.03	771.316
CDC123	645.866	712.901	461.889
CDC14A	136.911	0	219.395
CDC20	2295.16	0	3390.77
CDC23	0	413.658	285.452
CDC25A	1149.15	1424.62	512.015
CDC25B	2040.78	0	2922.57
CDC27	3932.65	0	2640.71
CDC34	650.706	896.718	1337.94
CDC37L1	146.63	0	282.191
CDC40	573.146	526.252	307.315
CDC42	12.6322	11.1104	35.1677
CDC42BPA	2928.18	0	2069.17
CDC42BPB	4184.53	4143.9	2624.62
CDC42BPG	322.481	331.225	195.966
CDC42EP1	2117.02	2358.99	1205.49
CDC42SE1	0	410.069	546.663
CDC42SE2	0	248.347	319.568
CDC45	703.808	654.42	304.982
CDC6	1504.43	1601.66	680.671
CDC7	892.734	828.541	333.263
CDC73	0	270.741	205.72
CDCA2	0	397.3	293.822
CDCA4	4358.73	5338.61	2414.34
CDCA5	0	1360.35	765.834
CDCA7	629.089	600.102	356.441
CDCA7L	1133.15	0	816.276
CDH1	16.1121	8.09282	66.7916
CDH11	11993.7	10986.1	5142.6
CDH23	0	0.674757	4.36396
CDH3	19.8429	29.4152	113.468
CDH6	791.982	534.676	300.539
CDH7	249.291	227.177	138.77
CDHR5	0	0.135195	2.39663
CDIP1	0	202.887	123.691
CDK1	2393.91	0	3124.33
CDK11A	3.79197	4.70297	18.4195
CDK12	2209.78	0	1139.94
CDK14	961.053	1106.83	743.27
CDK15	0	0.12405	2.32054
CDK19	165.919	176.29	394.076
CDK2AP2	751.034	737.35	2734.01
CDK4	2453.05	2236.24	1081.92
CDK5	0	319.199	168.81
CDK5RAP1	0	430.181	300.198
CDK5RAP2	1054.45	1182.46	717.438
CDK5RAP3	189.015	229.456	537.054
CDK7	164.707	175.602	397.638
CDKN1A	1401.05	1686.46	3994.3
CDKN1B	180.782	264.588	633.795
CDKN1C	40.5333	89.2965	1839.64
CDKN2A	1201.9	0	3877.64
CDKN2AIP	245.497	285.422	544.85
CDKN2B	723.944	0	1469.01
CDKN2C	1426.22	0	2443.52
CDKN2D	120.796	141.389	602.716
CDPF1	0	71.0821	37.101
CDR2	217.93	238.592	693.034
CDRT4	0	0.314248	2.79397
CDS1	103.949	0	161.253
CDS2	1364.03	0	1040.6
CDV3	0	1520.31	1198.43
CDYL	0	530.088	395.174
CDYL2	0	92.1229	159.414
CEACAM1	0	69.3174	211.402
CEACAM6	3.43759	1.4828	17.2281
CEBPB	819.256	1237.46	4187.83
CEBPD	142.737	255.945	679.986
CEBPG	432.63	459.792	853.244
CEBPZ	1382.3	1381.33	681.972
CELA2B	0	0.517577	4.44119
CELF1	1684.45	1646.6	2231.04
CELF4	0.599625	0.392176	4.64074
CELSR1	0	786.198	489.055
CEMIP	111.142	121.344	317.211
CENPB	16046.9	24053.3	4714.29
CENPBD1	430.045	411.368	96.45
CENPE	2041.01	2004.19	1102.42
CENPF	5847.81	6829.97	2535.64
CENPI	998.877	1415.55	440.005
CENPJ	87.4144	74.536	133.947
CENPM	394.286	517.822	181.494
CENPN	547.853	657.289	380.876
CENPO	669.368	0	477.322
CENPW	0	265.072	88.8453
CEP104	2029.69	2060.77	1322.24
CEP128	306.285	347.523	194.53
CEP135	523.985	524.549	318.098
CEP152	254.24	252.111	441.194
CEP164	961.676	937.071	573.45
CEP170B	0	1627.64	931.967
CEP192	2320.9	2361.17	1031.62
CEP250	0	1036.99	616.168
CEP290	1104.59	927.595	404.188
CEP295	460.959	0	252.408
CEP295NL	0.462292	0.381797	5.17824
CEP41	762.249	619.062	289.342
CEP44	124.981	150.615	221.78
CEP55	0	797.577	514.872
CEP68	321.299	327.468	218.774
CEP70	217.863	0	312.826
CEP72	0	174.288	104.01
CEP78	666.051	639.834	328.602
CEP83	215.684	215.189	131.098
CEP85	612.726	531.931	892.764
CEP85L	78.0573	86.8097	139.412
CEP95	0	148.758	223.007
CERCAM	535.129	0	951.191
CERK	0	314.054	219.047
CERS1	1.84406	0	10.5618
CERS4	172.381	174.881	352.588
CES2	633.366	612.45	392.363
CES4A	21.7139	22.5101	44.9819
CETN3	0	257.82	148.468
CFAP157	125.008	110.545	37.831
CFAP20	249.395	254.6	497.372
CFAP36	249.447	274.364	445.009
CFAP410	0	113.816	71.7848
CFAP43	5.14332	5.11973	15.3838
CFAP44	356.386	372.54	103.665
CFAP45	40.2325	46.7713	75.3856
CFAP52	27.2653	0	4.43409
CFAP53	2.56747	3.48926	13.88
CFAP57	0	5.1127	13.2524
CFAP58	0.380772	0	3.66655
CFAP69	0	6.5434	16.6564
CFAP97	642.489	0	460.481
CFB	5.07464	5.75407	30.7642
CFDP1	176.151	183.936	279.914
CFH	34.7661	47.6085	89.1574
CGAS	257.096	333.428	796.619
CGB7	1.80199	2.31891	10.2787
CGRRF1	0	255.368	368.43
CH25H	0.943863	1.72961	7.28226
CHAC1	143.05	173.167	529.871
CHAC2	334.256	310.399	147.437
CHAF1A	2182.24	2485.63	717.767
CHAF1B	1060.46	1147.62	447.338
CHAMP1	707.467	731.48	291.617
CHCHD10	314.873	324.311	527.093
CHCHD2	3229.3	3668.4	5531.38
CHCHD3	0	606.697	422.795
CHCHD4	308.398	294.548	209.548
CHD1	2036.97	2148.36	1406.53
CHD1L	1283.14	1412.95	1003.96
CHD2	733.668	671.283	1124.06
CHD3	4799.11	4473.45	2890.75
CHD4	0	219.545	151.195
CHD6	1834.18	0	1249.08
CHD7	240.783	0	129.763
CHD8	5017.52	4489.38	1900.65
CHD9	1041.94	0	587.532
CHDH	102.571	85.736	24.4151
CHEK1	1050.22	1257.04	733.168
CHEK2	280.539	0	469.757
CHFR	1070.55	1117.79	709.225
CHIC1	0	197.442	249.468
CHKA	327.616	0	543.157
CHKB	0	1.84889	7.29662
CHMP1B	486.819	541.524	866.269
CHMP2A	867.376	1038.38	1473.57
CHMP2B	791.585	909.61	1349.14
CHMP4B	2174.26	0	2945.19
CHMP5	495.085	647.707	1172.78
CHMP6	1129.69	1370.76	305.079
CHMP7	1382.23	1626.64	883.021
CHORDC1	886.696	953.532	1424.71
CHP1	1036.72	908.068	1949.07
CHPF2	6188.42	7255.47	1932.48
CHPT1	782.385	0	1267.19
CHRD	0.257113	0	3.16534
CHRDL1	46.4079	40.4988	163.324
CHRNA1	0	2.33389	7.41975
CHRNA3	0	3.01983	10.3793
CHRNA5	173.914	247.866	94.4582
CHRNB1	64.4447	65.4213	115.183
CHST10	759.407	623.892	197.183
CHST12	1776.85	1974.94	648.438
CHST14	1044.3	1417.17	707.014
CHST15	1314.23	1117.52	790.976
CHST2	0	1328.29	546.299
CHST3	1155.14	1254.58	622.738
CHST6	0	40.1698	15.9301
CHST7	0	587.354	265.478
CHSY1	1777.04	2247.19	1158.43
CHSY3	498.441	594.035	206.597
CHTF8	2719.02	2578.94	972.172
CHTOP	888.964	839.274	1208.24
CIAO1	2364.78	2966.27	1550.03
CIAO2B	312.677	259.482	740.524
CIAPIN1	1482.14	1748.67	752.791
CIART	85.3367	77.413	524.576
CIB1	685.819	809.304	2015.67
CIB2	41.9582	32.1663	79.157
CIB3	0.259942	0	3.70683
CIC	0	672.111	318.768
CILP	0.456378	0.0669632	3.3357
CINP	805.144	789.909	574.718
CIP2A	1524.09	1894.97	833.162
CIR1	112.635	108.316	312.303
CISD1	1170.62	1358.75	909.537
CISH	18.4897	19.7132	47.9236
CITED2	868.146	939.202	2519.71
CITED4	54.8014	97.501	196.972
CKAP2	766.855	0	936.643
CKAP4	0	3861.56	2877.79
CKB	1637.89	2149.29	5291.62
CKMT1B	0	11.0172	3.85927
CKMT2	0	26.4966	14.3782
CKS1B	871.304	0	1477.83
CKS2	179.032	189.976	935.179
CLASP1	1816.68	1742.39	1243.81
CLASP2	1606.18	1625.78	813.358
CLASRP	427.41	402.664	568.107
CLBA1	435.949	506.813	246.449
CLCC1	555.582	576.211	359.297
CLCN2	318.642	0	209.229
CLCN3	1914.42	1664.88	746.027
CLCN4	2645.73	2176.3	552.406
CLCN6	0	101.015	160.098
CLDN1	0	59.6486	122.28
CLDN11	1266.82	1802.34	1019.43
CLDN12	474.689	491.208	1434.45
CLDN14	105.338	95.3885	1224.29
CLDN15	193.183	198.573	271.373
CLDN23	0	31.1033	15.0778
CLDN3	0	842.869	570.86
CLDN4	7670.22	8932.32	12772.4
CLDN7	64.6478	85.1116	230.804
CLDN9	0.462613	0.732172	7.09628
CLDND1	353.234	341.216	953.15
CLDND2	3.50689	1.64213	28.3205
CLEC11A	23.234	20.9755	77.3641
CLEC16A	960.979	909.678	520.3
CLEC2B	58.2485	60.8386	142.041
CLIC1	5513.06	0	7159.44
CLIC2	1.85488	0	11.9079
CLIC3	66.9182	75.2481	267.156
CLIC4	3625.18	4050.38	6785.62
CLIP1	3358.73	3048.41	1686.88
CLIP3	0	10.1276	18.9512
CLK1	147.196	186.32	1192.82
CLK2	693.498	0	376.989
CLK3	375.575	435.147	1137.88
CLK4	122.562	139.667	203.854
CLMN	57.4652	49.9165	115.367
CLMP	1939.21	2000.51	1313.98
CLN5	0	29.0431	58.5582
CLN6	543.381	459.493	163.381
CLN8	0	55.9598	78.3415
CLNS1A	0	876.325	615.129
CLP1	504.224	598.483	393.101
CLPB	1477.95	1391.43	959.896
CLPTM1L	4457.35	4465.03	3189.43
CLPX	713.242	702.142	514.908
CLSPN	1301.01	933.712	396.824
CLSTN3	334.215	277.511	596.7
CLTC	28829.8	26613.9	17615.7
CLU	1238.28	1310.3	3003.34
CLUAP1	138.883	154.571	72.4264
CLUH	5786.67	6347.82	2920.29
CLYBL	0	1.16107	4.92545
CMC1	189.258	194.176	321.162
CMC2	356.394	0	539.183
CMIP	2952.7	2889.95	2057.5
CMPK2	0	163.065	112.313
CMSS1	644.296	693.364	443.782
CMTM8	80.5675	71.3853	125.087
CMTR1	1532.64	1644.42	1098.31
CMTR2	830.861	719.233	304.125
CMYA5	0	2.08996	10.4451
CNBP	2933.51	0	4453.78
CNDP2	1358.55	1535.85	746.651
CNFN	11.2711	12.0464	27.8055
CNKSR1	88.4782	95.5852	167.658
CNKSR2	198.257	0	132.097
CNKSR3	95.0705	126.694	270.919
CNN1	0	1.92794	6.66539
CNN2	0	671.33	1098.19
CNN3	0	744.231	1229.93
CNNM1	474.577	451.057	199.038
CNNM2	236.13	255.156	471.185
CNNM4	350.965	285.005	582.722
CNOT10	1039.78	917.417	432.472
CNOT2	1020.64	0	562.033
CNOT3	0	776.244	1119.62
CNOT6L	252.604	225.208	432.639
CNOT8	364.967	425.333	584.303
CNOT9	2034.73	1992.02	1532.7
CNP	2219.72	2351.21	1591.97
CNPPD1	1438.47	1684.97	1000.4
CNPY3	460.541	0	716.463
CNPY4	399.688	524.072	226.406
CNST	516.022	507.426	681.926
CNTD2	0.784027	1.69268	19.4309
CNTFR	0.0574254	0.229518	4.62942
CNTN4	0	0.282787	2.9948
CNTRL	0	108.373	76.772
CNTROB	562.971	0	761.484
COA3	534.587	722.897	363.316
COA4	0	554.028	291.901
COA6	55.6949	0	105.695
COA7	2128.04	1667.08	616.219
COASY	2055.64	2083.03	1696.16
COBLL1	125.605	120.187	72.2388
COG2	3275.94	2894.67	637.579
COG3	207.291	205.75	567.126
COG7	114.392	92.2608	181.329
COG8	599.274	436.31	250.101
COIL	0	193.446	281.565
COL11A1	0	0.0694429	2.69209
COL12A1	4347.61	3214.86	2080.74
COL13A1	0	1586.67	964.759
COL16A1	92.1586	0	226.486
COL2A1	1.89805	0	9.44033
COL3A1	0	22.8192	6.49277
COL4A6	621.236	849.185	322.583
COL5A2	5242.77	8015.89	3015.65
COL6A1	25566.4	0	40661.9
COL6A2	21955.1	23793.7	40835
COL6A3	27512.3	24785.8	6439.03
COL8A2	0	25.2547	11.3736
COL9A1	111.83	134.254	4.15882
COL9A2	33.2006	0	91.1605
COMMD3	148.145	0	203.946
COMMD4	0	599.332	203.38
COMMD6	68.9471	98.2989	243.403
COMMD7	217.25	215.641	432.298
COMMD8	0	123.293	87.948
COMT	0	654.515	420.562
COPB1	2241.31	2178.63	3126.97
COPE	1254.12	1323.6	2090.15
COPS7B	0	396.575	545.143
COPS8	771.127	705.449	1145.01
COPS9	314.073	0	569.906
COPZ1	0	1020.93	832.734
COQ10B	426.211	408.085	835.968
COQ2	465.293	531.454	284.242
COQ4	0	187.933	130.592
COQ7	191.745	192.56	104.136
COQ8B	316.851	351.489	199.001
COQ9	726.707	0	508.235
CORO1A	209.676	0	111.087
CORO1B	1712.06	1803.44	2303.35
CORO1C	11814.1	11631.2	6457.36
COTL1	6583.18	6815.28	8433.97
COX10	0	95.4798	147.378
COX14	149.014	208.525	330.686
COX15	820.987	925.838	571.329
COX17	214.859	0	571.856
COX18	844.624	917.966	421.089
COX4I1	2060.63	0	3379.78
COX5B	716.464	895.087	1547.05
COX6A1	645.625	528.011	1420.3
COX6B2	8.90417	9.51901	31.6078
COX7A2	442.536	580.014	932.101
COX7A2L	614.582	906.013	1499.82
COX7B	429.52	461.43	1064.83
COX7B2	15.797	0	30.5384
COX7C	1861.58	2121.45	3529.49
COX8A	1151.79	1016.07	2057.83
COX8C	0.127814	0	2.62017
CP	2.44382	4.30695	18.1787
CPA2	4.7549	0	11.4109
CPA3	0	0.0603557	1.58545
CPA4	494.347	437.994	868.681
CPA6	22.5276	29.0809	54.4411
CPAMD8	8.77991	9.16519	51.3701
CPE	326.012	486.07	810.497
CPEB1	149.612	138.944	89.634
CPEB2	258.414	251.785	825.4
CPEB3	115.247	102.808	232.04
CPEB4	765.59	667.019	1594.51
CPED1	48.5124	45.3538	105.07
CPLANE2	123.601	129.947	61.7735
CPLX2	0	5.11359	12.3108
CPNE9	0.369771	0.781638	4.7244
CPOX	0	765.742	362.362
CPPED1	262.316	0	156.009
CPQ	156.929	156.773	272.455
CPS1	464.375	647.229	308.874
CPSF1	0	3856.84	3020.1
CPSF2	4078.85	4041.96	1455.21
CPSF3	1566.63	1620.45	672.528
CPSF6	1733.19	1631.32	1079.97
CPT1A	1973.5	1610.87	1104.09
CPT1B	6.23323	7.95643	20.5731
CPT1C	758.574	793.111	506.239
CPT2	818.86	666.555	263.525
CPTP	4108.73	4534.38	1905.79
CPVL	356.529	348.182	543.628
CPZ	10.0598	8.91999	33.2525
CRABP2	1430.15	1804.96	3373.07
CRACR2B	44.5677	0	105.635
CRAT	318.624	362.455	505.036
CRB3	1.48151	2.16298	10.0102
CRCP	1142.59	1391.52	785.179
CREB1	0	340.88	432.238
CREB3	0	581.464	297.876
CREB3L1	198.35	219.9	522.989
CREB3L2	0	762.805	1141.34
CREB3L3	2.00053	1.61294	13.481
CREB5	0	198.367	391.243
CREBBP	2888.21	2250.88	1312.15
CREBRF	81.3783	76.9428	351.435
CREG1	478.028	0	843.208
CRELD1	163.619	173.329	676.529
CREM	1900.28	2146.1	1496.68
CRIP1	2.0288	0	17.855
CRIP2	962.406	1000.3	2168.54
CRIPT	181.339	0	341.709
CRISPLD1	455.409	489.883	336.805
CRISPLD2	0	29.0538	48.4388
CRK	2028.04	2088.64	1524.67
CRKL	2287.85	2237.61	3090.93
CRLF1	5.71594	0	13.9498
CRLF2	41.5994	51.0763	83.3785
CRLF3	84.9379	78.907	128.688
CRNKL1	994.753	1137.88	549.703
CROCC	0	246.39	114.114
CROT	716.704	850.892	328.465
CRTAM	0.585154	0.136618	3.63775
CRTAP	4266.57	4056.22	5769.87
CRTC1	579.384	0	313.738
CRTC2	379.599	315.782	1078.89
CRY1	599.425	616.796	823.315
CRY2	177.248	173.54	322.503
CRYAB	1.82415	3.15646	192.136
CRYBG1	1857.15	1711.69	715.951
CRYBG2	4.18998	6.35137	25.9036
CRYBG3	873.939	0	463.017
CRYGS	0	6.0537	13.7981
CRYL1	159.711	150.946	271.868
CRYM	0.224997	0.36057	4.68353
CRYZ	0	538.475	387.888
CSAD	181.933	0	294.487
CSAG1	25.6998	22.2478	67.7696
CSAG3	1.44175	0.838108	6.85577
CSE1L	11056.9	11281.6	4573.29
CSF1	173.141	182.737	599.828
CSF2	113.886	105.189	627.653
CSF3	1808.48	2840.12	415.585
CSGALNACT1	177.844	256.504	113.996
CSGALNACT2	359.752	370.14	913.092
CSK	2543.2	2766.57	1576.55
CSNK1E	762.829	852.327	1897.69
CSNK1G1	668.888	600.235	390.74
CSNK2A1	0	1237.87	2106.35
CSNK2A2	999.334	976.198	1186.06
CSPG4	0	660.055	435.42
CSPG5	15.4872	0	36.7564
CSPP1	357.948	0	211.573
CSRNP1	370.421	463.471	766.764
CSRNP2	0	446.937	321.056
CSRP2	226.339	326.924	650.549
CST3	2458.42	3447.86	5919.91
CST4	316.852	332.459	652.112
CSTB	1412.58	1181.2	5608.65
CSTF2	649.564	0	519.448
CSTF2T	3762.14	4152.23	1465.09
CSTF3	574.101	602.875	357.418
CTBP1	1851.47	0	1424.34
CTBS	0	82.0741	128.626
CTC1	521.148	467.364	283.322
CTCF	1298.2	1236.21	732.749
CTDP1	0	977.311	376.977
CTDSP1	4343.32	4293.4	1020.53
CTH	161.373	175.146	431.035
CTNNA1	0	8.9545	21.6651
CTNNAL1	1924.96	0	1506.58
CTNNB1	6354.34	7299.86	4988.93
CTNNBL1	0	970.796	582.952
CTNND2	267.943	0	172.418
CTNS	599.013	0	388.882
CTPS1	5686.82	5889.55	1451.14
CTPS2	0	487.233	633.369
CTR9	2231.27	1968.98	974.373
CTSA	2553.93	1997.86	5224.63
CTSB	1759.21	1442.77	4224.11
CTSC	0	1244.2	2081.35
CTSD	2039.43	2382.75	4841.46
CTSF	95.9354	0	219.911
CTSH	164.581	0	278.936
CTSK	9.4808	9.53859	25.5146
CTSS	22.8484	30.0295	51.4907
CTSV	103.138	0	160.329
CTSW	34.1733	37.1595	56.5786
CTSZ	2555.34	3248.84	4585.3
CTTN	4383.25	5003.16	3274.76
CTTNBP2NL	0	211.153	292.28
CUEDC1	3389.09	4261.08	1568.36
CUL1	3770.18	3614	1259.76
CUL2	6611.53	0	3748.48
CUL3	1639.85	1647.99	1249.66
CUL4A	0	744.94	520.519
CUL5	1346.83	1470.63	790.544
CUX1	2433.01	0	1863.37
CWC15	372.401	381.526	604.865
CWF19L1	921.225	1008.51	542.646
CWF19L2	220.899	274.627	358.935
CX3CL1	0.533199	0	4.36445
CXADR	3.33549	2.34576	22.5692
CXCL16	115.354	0	160.738
CXCL2	367.603	518.846	1012.13
CXCL3	460.197	482.12	977.998
CXCL5	617.017	1089.28	2448.29
CXCL6	3647.28	0	6685.26
CXCL8	3471.26	4430.02	15859.3
CXCR4	22.0351	23.2053	154.261
CXorf38	238.338	245.134	575.657
CXorf40A	197.563	0	306.352
CXorf56	0	265.833	156.388
CXorf57	73.1482	0	102.808
CXXC1	443.653	509.353	986.859
CXXC5	243.847	301.995	407.992
CYB561A3	1089.25	1050.35	610.116
CYB561D2	667.546	891.364	356.7
CYB5A	151.715	143.135	402.521
CYB5D2	232.347	307.512	133.441
CYB5R1	0	352.71	275.137
CYB5R2	42.8711	52.2876	91.1831
CYB5RL	372.919	277.184	124.415
CYBC1	3234.12	4802.93	1425.45
CYBRD1	70.2449	63.1624	151.836
CYFIP1	3758.41	3650.68	2875.46
CYFIP2	0	79.9771	161.767
CYGB	0	10.0024	20.841
CYHR1	1598.42	0	2660.62
CYP11A1	0.116189	0.352239	5.15076
CYP1A1	3.47668	5.03915	25.2685
CYP1B1	7.09374	9.60383	51.1463
CYP20A1	167.867	168.415	97.5357
CYP27A1	288.276	0	476.533
CYP27B1	28.3152	32.7525	107.723
CYP2J2	95.0408	0	30.1654
CYP2R1	172.539	192.983	101.944
CYP2S1	168.843	165.076	310.308
CYP2U1	445.927	390.715	239.769
CYP39A1	0	28.5656	47.4885
CYP3A4	0	0.0823842	1.79526
CYR61	10430	8260.33	22689.5
CYREN	1026.65	1343.38	440.358
CYSTM1	170.899	154.756	587.085
CYTH1	583.43	0	771.806
CYTH3	0	478.409	657.211
CYTH4	183.401	0	124.31
D2HGDH	0	201.738	119.243
DAAM1	433.277	0	553.697
DAB2IP	1279.99	1256.42	699.673
DACH2	0	1.04315	5.73644
DACT1	2.09414	2.26271	10.3145
DACT3	64.8136	99.1074	205.27
DAG1	6013.77	4509.34	2581.66
DAGLA	1499.28	1335.68	330.997
DAPK2	8.73156	11.4503	26.3905
DAPK3	959.342	0	1618.29
DAPP1	1.5329	2.05085	12.432
DARS2	3745.26	4592.74	1196.11
DAZAP2	401.704	302.859	711.607
DBI	337.889	335.856	619.8
DBN1	6938.12	7954.55	4829.83
DBNDD2	70.6134	71.7795	31.5106
DBNL	4704.87	5466.29	1976.75
DBP	52.5865	91.9818	267.939
DBR1	479.346	469.026	250.005
DBT	1018.49	946.25	578.324
DCAF1	921.418	0	626.891
DCAF12	0	347.238	480.736
DCAF13	0	1048.46	809.061
DCAF15	610.315	0	810.022
DCAF16	778.682	838.593	586.816
DCAF4	0	264.123	184.144
DCAF4L1	2.62083	2.68334	13.3625
DCAKD	0	241.295	307.183
DCBLD1	609.296	547.888	283.221
DCBLD2	19685.9	25448.7	10631.9
DCK	603.328	0	763.854
DCLRE1A	451.059	366.846	154.506
DCLRE1B	323.367	319.416	565.925
DCLRE1C	129.56	106.992	74.2923
DCN	0.754568	2.27765	11.2477
DCP2	511.592	0	913.515
DCPS	435.195	419.147	236.111
DCST2	4.54666	1.73426	12.9423
DCTD	1455.28	1443.32	940.767
DCTN1	4453.42	5123.01	2450.85
DCTPP1	940.348	0	644.829
DCUN1D3	243.074	255.528	476.061
DCUN1D5	0	804.161	433.423
DDA1	911.342	829.196	1767.1
DDAH1	0	1101.76	1308.73
DDAH2	566.414	916.045	1409.34
DDB1	8097.35	8422.47	5712.01
DDB2	426.199	0	263.634
DDIT3	70.2027	66.2031	3450.35
DDIT4	156.133	331.124	2351.51
DDOST	0	1988.96	3292.55
DDR2	0	11.8977	25.1903
DDT	0.801479	0	4.72878
DDX1	4161.38	4727.19	1266.24
DDX10	923.864	1000.2	701.593
DDX18	2425.61	2629.75	1487.08
DDX20	828.569	870.981	324.233
DDX21	6194.39	5864.7	3766.61
DDX23	4265.64	4487.77	1976.08
DDX24	0	1413.94	1210.35
DDX27	1602.49	1509.14	1274.92
DDX28	462.62	532.744	145.742
DDX31	639.129	573.701	238.271
DDX39B	638.464	578.186	1202.97
DDX3X	8890.51	8086.07	5865.95
DDX41	1796.15	1779.65	2175.93
DDX42	2395.65	2515.29	1895.03
DDX46	1950.71	1946.52	969.898
DDX47	0	3.70429	15.503
DDX49	1591.4	1936.76	1082.8
DDX50	1319.94	1386.24	972.967
DDX51	0	579.274	291.115
DDX52	1063.73	856.292	515.794
DDX54	4985.13	6433.67	2180.88
DDX55	728.296	664.551	508.249
DDX56	3404.55	3681.8	1706.86
DDX58	4322.17	4347.38	2353.48
DDX6	4888.49	4617.21	2044.26
DDX60	2886.22	3172.66	2315.8
DDX60L	1227.53	1233.91	688.039
DECR1	1305	1546.15	939.033
DECR2	246.708	0	169.201
DEDD2	218.974	312.488	1895.49
DEF8	738.239	0	966.13
DEGS2	3.55878	0	17.7093
DELE1	834.133	759.273	524.574
DENND2A	1023.38	1242.31	794.045
DENND2C	26.0465	23.0693	58.3294
DENND3	537.943	474.713	1742.56
DENND4A	476.476	0	281.904
DENND5A	1423.39	1415.61	2004.47
DENND5B	905.261	816.962	583.273
DENND6A	582.301	0	411.625
DENR	5458.2	7196.03	2754.3
DEPDC1	0	525.273	351.948
DEPDC1B	0	499.778	314.88
DEPDC5	131.969	0	78.053
DEPP1	40.7054	37.8114	237.655
DERA	337.608	302.675	164.158
DERL2	477.797	459.462	781.622
DES	4.38777	7.01753	21.8635
DESI1	1574.83	1355.75	827.829
DESI2	1268.23	1122.25	1694.95
DFFA	2643.58	2457.8	1279.59
DGAT2	1351.59	1418.07	641.162
DGCR2	2194.7	2656.87	1251.74
DGCR8	1638.51	1743.93	382.263
DGKA	484.884	520.494	689.835
DGKE	325.872	307.013	822.046
DGKG	352.821	357.928	205.616
DGKH	237.196	229.398	371.995
DGKZ	0	1101.31	906.673
DGUOK	0	185.229	365.24
DHCR7	0	543.897	897.477
DHDDS	918.17	846.236	582.709
DHDH	2.48216	4.05442	13.9247
DHFR	813.017	582.583	237.873
DHFR2	428.685	383.332	138.852
DHODH	412.374	534.598	152.608
DHPS	20.1396	19.0846	76.4229
DHRS1	158.851	162.702	314.045
DHRS2	118.546	63.6748	217.22
DHRS3	31.7502	36.7309	126.246
DHRS4	0	126.361	51.8309
DHRS4L2	214.197	350.333	129.17
DHRS7B	300.617	402.11	192.932
DHRS9	59.6602	53.8137	421.693
DHTKD1	0	112.278	79.0024
DHX15	4053.13	3860.72	2543.62
DHX16	2153.26	2561.33	1517.95
DHX29	696.335	662.555	484.486
DHX30	4858.39	4328.15	2327.54
DHX32	1694.81	1636.55	729.165
DHX33	1530.15	1328.59	635.083
DHX36	2390.39	2790.87	1526.86
DHX37	4176.01	4029.53	1068.71
DHX57	936.555	970.486	402.362
DHX9	6070.77	6117.23	2086.53
DIABLO	16.8678	19.1351	42.2955
DIAPH1	4344.85	4210.3	2599.15
DIAPH3	0	206.839	104.772
DICER1	1477.06	0	1093.09
DIDO1	2012.34	1926.62	1412.38
DIMT1	1034.73	862.565	600.779
DIO3	3.46808	5.38951	29.2387
DIP2B	3828.98	4065.91	2170.54
DIP2C	243.567	206.289	132.326
DIRAS1	168.132	0	229.281
DIRC2	0	340.821	199.103
DIS3L	880.84	636.816	267.963
DIS3L2	420.109	0	287.829
DISC1	150.187	117.184	69.8618
DISP2	343.766	341.692	141.009
DIXDC1	709.301	584.081	458.288
DKC1	3093.88	3580.77	1578.13
DKK1	40777.6	37121.8	18634.3
DKKL1	8.19624	0	18.7162
DLAT	2446.7	2495.34	1105.53
DLC1	97.2058	90.7047	196.197
DLD	3127.68	2903.49	1372.99
DLG2	32.1917	28.6108	55.8894
DLG4	253.04	217.58	557.291
DLGAP1	2.56586	0	10.533
DLGAP3	0.211668	0.062898	2.97372
DLGAP4	2153.86	1659.98	3278.29
DLGAP5	0	1686.23	1238.36
DLK2	0	68.088	36.0495
DLL1	2.52696	4.76935	21.0649
DLL4	10.6087	11.6699	65.1352
DLX2	28.9593	38.1559	142.667
DLX3	2.10802	0.791085	11.4059
DLX5	2.7338	1.11452	11.59
DMAC2	869.64	839.99	607.888
DMAP1	0	509.728	293.32
DMD	60.1886	64.5765	107.145
DMGDH	4.9125	0	13.6707
DMPK	296.844	0	542.203
DMRT1	0	0.0654172	2.25018
DMRTA1	35.4812	27.655	302.967
DMTF1	0	309.884	479.692
DMXL1	679.111	0	432.653
DMXL2	807.97	0	467.494
DNA2	916.437	910.922	467.299
DNAAF2	1444.79	2017.78	812.475
DNAAF5	2666.84	3102.72	1214.31
DNAH11	0	87.3857	49.0155
DNAH14	121.474	101.119	187.988
DNAH17	44.8654	40.9184	74.6475
DNAH3	0.608626	0.661449	5.20774
DNAH7	0	11.0812	20.2509
DNAI1	0.414101	0	4.99299
DNAJA3	1695.93	0	1169.73
DNAJB1	1221.89	1241.93	22093.7
DNAJB12	865.344	760.936	338.849
DNAJB13	0	2.34482	7.30792
DNAJB14	0	368.907	269.052
DNAJB2	907.364	1083.02	2426.04
DNAJB4	96.7168	128.022	625.624
DNAJB6	2559.74	2758.7	3272.54
DNAJB9	155.623	148.946	665.946
DNAJC1	364.76	0	617.552
DNAJC10	2800.83	2788.51	2337.17
DNAJC11	4427.47	4736.13	1089.45
DNAJC12	57.5022	71.9537	178.147
DNAJC13	1871.83	1578.23	899.73
DNAJC14	740.423	600.678	360.119
DNAJC16	1120.4	946.747	435.328
DNAJC17	0	84.661	52.9176
DNAJC18	205.609	0	101.19
DNAJC22	1810.54	2194.78	746.679
DNAJC25	131.885	134.024	245.335
DNAJC28	49.9092	47.2053	15.5809
DNAJC3	789.371	687.212	1068.32
DNAJC30	425.779	407.647	123.655
DNAJC4	284.387	251.019	743.129
DNAJC5	8153.25	10422.4	4837.81
DNAJC6	164.02	0	110.953
DNAJC7	1007.02	1011.25	794.215
DNAJC9	0	1102.68	683.808
DNALI1	0	0.154006	2.91476
DNASE1L1	263.278	202.977	477.64
DNASE1L3	0.276242	0	3.19434
DNASE2	554.436	525.366	1422.44
DNER	67.008	84.9258	148.415
DNHD1	302.724	257.424	463.399
DNM1	2327.73	2189.86	1491.76
DNMT1	10491.7	9426.57	4240.58
DNMT3B	127.325	113.296	287.416
DNTTIP2	2541.47	2380.93	1501.33
DOC2A	71.5138	64.9709	126.644
DOCK1	1713.26	1565.59	789.894
DOCK10	1005.49	898.879	542.402
DOCK4	2798.95	2381.97	1166.52
DOCK5	2895.82	2260.52	1279.03
DOCK6	977.691	1012.48	1724.36
DOCK7	2108.45	1901.55	748.999
DOCK8	0	37.5275	16.6784
DOHH	0	553.891	190.825
DOK1	0	35.9213	13.9329
DOK3	449.025	359.432	158.742
DOK4	115.932	129.157	262.098
DOLK	2628.24	3083.47	309.359
DONSON	321.11	0	496.44
DOP1A	233.889	175.482	98.6936
DOP1B	770.34	0	556.671
DOT1L	2850.77	2972.45	1839.31
DPEP1	0.120417	0.129545	1.86635
DPF1	328.608	365.521	157.867
DPF2	838.417	812.9	1360.12
DPF3	486.458	433.181	614.368
DPH1	654.05	481.329	333.173
DPH2	1185.97	1422.69	676.351
DPH3	354.149	334.906	516.252
DPH5	546.867	638.545	293.928
DPH6	0	39.5159	17.7464
DPH7	323.479	296.075	468.538
DPM1	540.455	0	778.872
DPM2	0	189.795	321.021
DPM3	33.7635	63.0323	134.816
DPP3	2164.04	2792.45	1100.42
DPP4	0	215.442	368.301
DPP7	718.123	0	1153.12
DPP8	899.384	813.258	637.225
DPY19L1	1815.67	1819.45	1229.33
DPY19L2	88.0806	0	41.9767
DPY19L4	1274.67	0	908.995
DPYS	0.131949	0	4.26262
DPYSL3	1965.05	2192.9	1218.4
DQX1	1.21825	1.01653	6.08037
[truncated: 6,421 more rows]
