# Supplementary material for: ALDH1A3 Regulates Cellular Senescence and Senescence-Associated Secretome in Prostate Cancer
Source: Cancers (Basel). 2025 Mar 31;17(7):1184. doi: 10.3390/cancers17071184 (PMC11987895; doi:10.3390/cancers17071184)
Supplement: Supplementary file 1 [file cancers-17-01184-s001.zip › Table S2.xls]

## Sheet: Sheet1
Differentially expressed genes under high-dose irradiation
Gene	A_1	A_2	A_3	B_1	B_2	B_3	C_1	C_2	C_3
ACTN1	1.11148e+08	6.77332e+07	7.96153e+07	0	0	0	0	0	0
ACTN4	2.51988e+07	1.61243e+07	1.64596e+07	0	0	0	0	0	0
ANXA6	3.17421e+07	2.98599e+07	2.78531e+07	0	0	0	0	0	0
ILF3	3.21595e+07	2.20201e+07	2.18706e+07	0	0	0	0	0	0
XRCC6	2.02088e+07	2.43441e+07	1.62684e+07	0	0	0	0	0	0
HEL-S-48	2.03364e+07	2.32393e+07	2.10295e+07	0	0	0	0	0	0
IMPDH2	1.19603e+07	1.70214e+07	1.02353e+07	0	0	0	0	0	0
DRIP4	1.63852e+07	1.24256e+07	1.45266e+07	0	0	0	0	0	0
EIF4A2	811744	1.16932e+06	892871	0	0	0	0	0	0
LMNB1	8.24132e+06	9.99609e+06	9.76313e+06	0	0	0	0	0	0
P4HB	6.37179e+06	1.16998e+07	7.99465e+06	0	0	0	0	0	0
RPL8	4.44087e+07	3.77921e+07	4.44481e+07	0	0	0	0	0	0
CTPS1	8.16428e+06	4.21278e+06	5.25089e+06	0	0	0	0	0	0
NME1-NME2	2.02969e+07	2.21177e+07	2.26822e+07	0	0	0	0	0	0
C3	3.06251e+07	3.06274e+07	2.79191e+07	0	0	0	0	0	0
IPO5	6.309e+06	3.43273e+06	4.99562e+06	0	0	0	0	0	0
HNRNPH1	2.43597e+06	4.97818e+06	2.77734e+06	0	0	0	0	0	0
TMPO	750193	613484	662938	0	0	0	0	0	0
TNPO1	8.50015e+06	4.82769e+06	6.28577e+06	0	0	0	0	0	0
ADK	3.63331e+06	6.58443e+06	4.69915e+06	0	0	0	0	0	0
GARS1	8.55506e+06	8.16176e+06	8.79403e+06	0	0	0	0	0	0
NUDC	8.50545e+06	7.23292e+06	9.19268e+06	0	0	0	0	0	0
GSN	8.36278e+06	6.04998e+06	6.71773e+06	0	0	0	0	0	0
GC	4.53047e+06	7.46975e+06	5.16295e+06	0	0	0	0	0	0
RPS27A	2.69934e+07	2.40897e+07	3.03232e+07	0	0	0	0	0	0
ABCF1	3.44528e+06	2.11827e+06	1.55945e+06	0	0	0	0	0	0
HS24/p52	1.90563e+06	1.85809e+06	699586	0	0	0	0	0	0
G6PD	8.14881e+06	9.23127e+06	8.42987e+06	0	0	0	0	0	0
KPNA1	655150	1.60953e+06	1.3364e+06	0	0	0	0	0	0
MAT2A	4.1778e+06	4.72726e+06	3.4286e+06	0	0	0	0	0	0
ARF3	5.625e+07	8.53767e+07	6.47144e+07	0	0	0	0	0	0
A2M	9.56899e+06	1.16851e+07	1.09124e+07	0	0	0	0	0	0
HBA2	3.55884e+06	3.6157e+06	4.08048e+06	0	0	0	0	0	0
C4B	4.75872e+06	4.05287e+06	5.05018e+06	0	0	0	0	0	0
METAP2	2.1706e+06	2.0504e+06	2.34672e+06	0	0	0	0	0	0
EIF3L	2.5582e+06	2.71299e+06	2.23086e+06	0	0	0	0	0	0
SPATS2L	909037	893759	0	0	0	0	0	0	0
APMAP	4.72494e+06	3.86616e+06	3.2529e+06	0	0	0	0	0	0
IDH1	1.6057e+06	1.15122e+06	1.79781e+06	0	0	0	0	0	0
FAM27D1	1.67554e+06	1198469	1.1887e+06	0	0	0	0	0	0
PFKP	1.84325e+06	1.0552e+06	1.85316e+06	0	0	0	0	0	0
PSMA3	1.27288e+06	950585	1.31681e+06	0	0	0	0	0	0
SRP54	777421	519982	1.13215e+06	0	0	0	0	0	0
PLG	4.81466e+06	3.42971e+06	3.01032e+06	0	0	0	0	0	0
NUDT21	2.40663e+06	2.26668e+06	2.80841e+06	0	0	0	0	0	0
COL6A1	1.94283e+06	3.00855e+06	1.82569e+06	0	0	0	0	0	0
ITIH4	4.61067e+06	3.4555e+06	4.04695e+06	0	0	0	0	0	0
RAB11A	4.15802e+06	4.04381e+06	2.04777e+06	0	0	0	0	0	0
hCG_18987	494580	1.67614e+06	533491	0	0	0	0	0	0
OTUB1	585053	1.35937e+06	1.45653e+06	0	0	0	0	0	0
SEPTIN2	2.4088e+06	2433513	2.07283e+06	0	0	0	0	0	0
EIF5AL1	627751	596838	723581	0	0	0	0	0	0
NOP56	6.67455e+06	4370525	4.95722e+06	0	0	0	0	0	0
CDC37	2.99178e+06	4.23033e+06	3.4299e+06	0	0	0	0	0	0
CERS2	2.40044e+06	4405673	3.56743e+06	0	0	0	0	0	0
ITIH3	1.26614e+06	1.22937e+06	1.22406e+06	0	0	0	0	0	0
ETFB	1.54838e+06	2.15386e+06	1.8601e+06	0	0	0	0	0	0
SBDS	3.06189e+06	3.61796e+06	3.60012e+06	0	0	0	0	0	0
PPAN-P2RY11	2.35129e+06	1.51665e+06	537453	0	0	0	0	0	0
PRKCSH	1.72782e+06	1.7644e+06	1.74751e+06	0	0	0	0	0	0
ELAC2	575530	404004	443352	0	0	0	0	0	0
ABCF2	2.06751e+06	726074	611947	0	0	0	0	0	0
SERBP1	0	590228	647525	0	0	0	0	0	0
PDHA1	785706	846490	865850	0	0	0	0	0	0
ERCC2	1.79013e+06	2.26025e+06	1.66636e+06	0	0	0	0	0	0
MAT2B	0	756007	802347	0	0	0	0	0	0
HLA-A	0	1.14283e+06	1.59962e+06	0	0	0	0	0	0
HNRNPUL2-BSCL2	853379	1.44298e+06	647499	0	0	0	0	0	0
RHEB	644207	819701	1.42148e+06	0	0	0	0	0	0
VTN	2.42282e+06	1.47214e+06	1.62339e+06	0	0	0	0	0	0
SERPINF2	4.11136e+06	5216323	4.3377e+06	0	0	0	0	0	0
ACAT1	611613	601174	743090	0	0	0	0	0	0
PRPS1	4.30313e+06	5.34297e+06	5.14755e+06	0	0	0	0	0	0
GALK1	579172	791934	503138	0	0	0	0	0	0
MST024	457101	459496	532062	0	0	0	0	0	0
DKFZp547B243	1.15789e+06	1.22134e+06	1.09634e+06	0	0	0	0	0	0
ARPC1B	1.15109e+06	990769	901885	0	0	0	0	0	0
IMPA1	803106	735039	863091	0	0	0	0	0	0
C8orf58	1.08712e+06	1435906	959594	0	0	0	0	0	0
DIMT1	438380	368568	0	0	0	0	0	0	0
MRTO4	1.0197e+06	1.02196e+06	679181	0	0	0	0	0	0
ARPC2	1.15823e+06	1.3218e+06	991300	0	0	0	0	0	0
GLS	949208	845466	1.00843e+06	0	0	0	0	0	0
CPNE1	0	918674	680540	0	0	0	0	0	0
PAIP1	807763	1.02209e+06	901254	0	0	0	0	0	0
GMPPA	0	767465	760412	0	0	0	0	0	0
TRA2B	965029	945150	974382	0	0	0	0	0	0
BSG	1.22551e+06	1.6643e+06	1.43634e+06	0	0	0	0	0	0
SNRPE	842800	625356	975133	0	0	0	0	0	0
RIC8A	887180	747041	700710	0	0	0	0	0	0
GSS	977558	1335596	1.12206e+06	0	0	0	0	0	0
KNG1	3.94364e+06	4.83817e+06	3.44893e+06	0	0	0	0	0	0
AFM	2.4748e+06	1.67111e+06	1.90268e+06	0	0	0	0	0	0
UBA6	472141	250711	0	0	0	0	0	0	0
AKR1E2	941156	1.01582e+06	1.01264e+06	0	0	0	0	0	0
BPNT1	0	674244	0	0	0	0	0	0	0
SERPINA7	739047	1.02341e+06	938278	0	0	0	0	0	0
SMARCD1	3.30466e+06	5.74368e+06	4.4765e+06	0	0	0	0	0	0
TMEM214	1.91447e+06	2.89395e+06	4.0131e+06	0	0	0	0	0	0
NXF1	811283	666802	562338	0	0	0	0	0	0
FKBP3	1.38088e+06	1.34373e+06	1.54744e+06	0	0	0	0	0	0
CPSF6	2.31991e+06	3.46002e+06	2.79596e+06	0	0	0	0	0	0
C9	0	1.13793e+06	1.50944e+06	0	0	0	0	0	0
CACYBP	787168	778209	892649	0	0	0	0	0	0
NELFB	4.03949e+06	3.55959e+06	3.78139e+06	0	0	0	0	0	0
POSTN	665170	529600	492290	0	0	0	0	0	0
MAPK8IP1	535997	957703	933055	0	0	0	0	0	0
F5	586707	616253	650646	0	0	0	0	0	0
SERPIND1	2.46986e+06	2141698	1.87002e+06	0	0	0	0	0	0
DDX46	669039	365717	836637	0	0	0	0	0	0
ATP1B3	0	2.76712e+06	4.09788e+06	0	0	0	0	0	0
RBM25	811941	0	663070	0	0	0	0	0	0
LOC402286	2.35757e+06	1.87684e+06	853729	0	0	0	0	0	0
TFAM	1.03553e+06	800358	1.35238e+06	0	0	0	0	0	0
GTF3C4	1.28216e+06	749437	717554	0	0	0	0	0	0
MATN4	0	1.41142e+06	1.35552e+06	0	0	0	0	0	0
RNPEP	449030	430878	0	0	0	0	0	0	0
CCDC86	714290	372726	668909	0	0	0	0	0	0
GNL2	515643	0	0	0	0	0	0	0	0
RHOU	1.19827e+06	1.37405e+06	0	0	0	0	0	0	0
PSD2	1.52407e+06	1.64939e+06	1.4702e+06	0	0	0	0	0	0
USP42	2.19991e+06	3.03021e+06	0	0	0	0	0	0	0
XRCC6	0	0	6.2974e+07	6.71725e+07	6.0497e+07	0	0	0
RRBP1	0	0	3.32269e+07	3.17004e+07	1.50958e+07	0	0	0
P4HA1	0	0	1.66147e+06	0	0	0	0	0
SEC24C	0	0	7.76429e+07	8.75004e+07	6.56143e+07	0	0	0
HNRNPA2B1	0	0	4.03209e+07	4.06848e+07	5.10196e+07	0	0	0
GOT2	0	0	2.45661e+07	3.69684e+07	4.15716e+07	0	0	0
ACTA2	0	0	1.3737e+07	6.40462e+06	1.34436e+07	0	0	0
FXR1	0	0	1.36768e+07	1.45737e+07	8.31149e+06	0	0	0
FLNA	0	0	4.3245e+06	8.47027e+06	3.3674e+06	0	0	0
QARS	0	0	0	1.8907e+07	2.18183e+07	2.02947e+07	0	0	0
LARS1	0	0	0	1.22023e+07	1.3732e+07	7.12714e+06	0	0	0
PRPS1L1	0	0	0	2.4924e+07	1.92013e+07	2.0093e+07	0	0	0
PCBP2	0	0	0	1.67734e+07	1.91197e+07	22370755	0	0	0
PRDX4	0	0	0	7.25505e+06	8.64768e+06	1.18458e+07	0	0	0
DEK	0	0	0	4.44444e+06	8.41814e+06	6.46593e+06	0	0	0
RPL18	0	0	0	6.21142e+07	4.91668e+07	4.89388e+07	0	0	0
SERBP1	0	0	0	3.51262e+06	803550	2.59996e+06	0	0	0
NOP56	0	0	0	1.07936e+07	1.43183e+07	1.05382e+07	0	0	0
ICAM1	0	0	0	2.78216e+07	1.0591e+07	9.57104e+06	0	0	0
AP2A2	0	0	0	0	2.42714e+06	0	0	0	0
EIF3G	0	0	0	8.47358e+06	1.15085e+07	9.2349e+06	0	0	0
ACT	0	0	0	0	0	884873	0	0	0
CORO1C	0	0	0	1.01921e+07	9.80377e+06	1.00043e+07	0	0	0
HPGD	0	0	0	7.4493e+06	9.25993e+06	9.60141e+06	0	0	0
KPNA6	0	0	0	6.71812e+06	4.00532e+06	3.10774e+06	0	0	0
FLNB	0	0	0	0	0	571591	0	0	0
INF2	0	0	0	1.27418e+07	1.4132e+07	1.35036e+07	0	0	0
PSMA6	0	0	0	1.28677e+07	1.41387e+07	1.5448e+07	0	0	0
FAM120A	0	0	0	2.69285e+06	783172	1.5654e+06	0	0	0
RPL26L1	0	0	0	781226	0	0	0	0	0
HLA-C	0	0	0	0	0	724434	0	0	0
EIF4B	0	0	0	6.77537e+06	8.48765e+06	7.77288e+06	0	0	0
GSDMD	0	0	0	4.14444e+06	4.30194e+06	4.25969e+06	0	0	0
DDX24	0	0	0	3.24239e+06	2.15012e+06	3.13998e+06	0	0	0
KRT15	0	0	0	3.43299e+06	1.94667e+06	2.64652e+06	0	0	0
OGA	0	0	0	5.98628e+06	7.96103e+06	4.71834e+06	0	0	0
CPSF6	0	0	0	7.88148e+06	1.08388e+07	9.65583e+06	0	0	0
SFRS5	0	0	0	1.28425e+06	1.85068e+06	1.74461e+06	0	0	0
RPL9	0	0	0	1.16023e+07	1.2067e+07	1.14981e+07	0	0	0
NCSTN	0	0	0	3.15211e+06	4.19451e+06	1.71381e+06	0	0	0
ARPC1B	0	0	0	2.17767e+06	4.66012e+06	4.29685e+06	0	0	0
RAB6B	0	0	0	1.73502e+06	1.30421e+07	1.93282e+06	0	0	0
DNM2	0	0	0	431256	861815	572898	0	0	0
DYNC1LI1	0	0	0	5.98631e+06	5.67361e+06	4.8017e+06	0	0	0
LASP1	0	0	0	2.20139e+06	885125	7.87874e+06	0	0	0
MYOF	0	0	0	1.66409e+06	1.69733e+06	1.48026e+06	0	0	0
ANXA3	0	0	0	2.06981e+06	4.37028e+06	3.92436e+06	0	0	0
PSMB2	0	0	0	4.84235e+06	4402944	4.98284e+06	0	0	0
NEDD4L	0	0	0	2.08719e+06	2.76245e+06	2.23179e+06	0	0	0
DKFZp686D0714	0	0	0	7.01161e+06	1.32336e+07	8.85631e+06	0	0	0
NAGK	0	0	0	1.49016e+06	2.2497e+06	2.29576e+06	0	0	0
CDK11A	0	0	0	3.1186e+06	4.89267e+06	3.21739e+06	0	0	0
BM009	0	0	0	1.90287e+06	1.94251e+06	2.06766e+06	0	0	0
EIF2B5	0	0	0	4.98817e+06	5.91808e+06	4.91098e+06	0	0	0
ENAH	0	0	0	2.08107e+06	2.41475e+06	2.15034e+06	0	0	0
XPO4	0	0	0	885895	1.66934e+06	1.53796e+06	0	0	0
RAB14	0	0	0	4.49235e+06	0	1.07126e+06	0	0	0
STX7	0	0	0	943086	2014821	1.0338e+06	0	0	0
VASP	0	0	0	552827	0	491647	0	0	0
SH3KBP1	0	0	0	1.08467e+06	1.46287e+06	2.17445e+06	0	0	0
RPL35A	0	0	0	1.46568e+07	1.05083e+07	1.34974e+07	0	0	0
LIMA1	0	0	0	1.70351e+06	397608	1.2005e+06	0	0	0
WBSCR1	0	0	0	0	0	1.06743e+06	0	0	0
NDUFS3	0	0	0	0	0	874329	0	0	0
TBCD	0	0	0	1.96383e+06	4.06743e+06	1.99451e+06	0	0	0
ATXN10	0	0	0	796281	3.00024e+06	3.95808e+06	0	0	0
ARHGAP1	0	0	0	0	2153279	1.60002e+06	0	0	0
CDCP1	0	0	0	2.86938e+06	3.51473e+06	2.39948e+06	0	0	0
SERPINB8	0	0	0	850804	0	0	0	0	0
BAG3	0	0	0	607469	151904	973172	0	0	0
EXOC1	0	0	0	3.79041e+07	64104136	5.58488e+07	0	0	0
NUP107	0	0	0	1.96228e+06	1.53093e+06	1.00723e+06	0	0	0
TJP2	0	0	0	0	360816	337282	0	0	0
TRIM25	0	0	0	3.14106e+06	4.75375e+06	3.99049e+06	0	0	0
CSNK2B	0	0	0	1.45413e+06	0	1.80026e+06	0	0	0
CNN2	0	0	0	2.59046e+06	2.63007e+06	3.31278e+06	0	0	0
C8orf33	0	0	0	1.79625e+06	748887	1.90085e+06	0	0	0
DTD1	0	0	0	5.44995e+06	5.96555e+06	5.57629e+06	0	0	0
BTBD14B	0	0	0	1.93954e+06	2.30771e+06	1.95477e+06	0	0	0
NDUFB4	0	0	0	2.89291e+06	3.00725e+06	2.34584e+06	0	0	0
PSMD6	0	0	0	0	298742	261102	0	0	0
EPPK1	0	0	0	1.00777e+06	1.23403e+06	1.12335e+06	0	0	0
BXDC2	0	0	0	899023	1.09092e+06	990935	0	0	0
CIAPIN1	0	0	0	347771	568926	597189	0	0	0
ECPAS	0	0	0	1.76596e+06	1.13439e+06	805330	0	0	0
EIF4G1	0	0	0	852402	1.18887e+06	857304	0	0	0
COASY	0	0	0	6.75102e+06	8.24533e+06	6.11268e+06	0	0	0
GNG12	0	0	0	1.41212e+06	0	0	0	0	0
AAK1	0	0	0	555684	634002	438811	0	0	0
NRBP1	0	0	0	819087	854254	659241	0	0	0
PSMD4	0	0	0	0	0	5.55648e+06	0	0	0
GRWD1	0	0	0	537656	725725	0	0	0	0
ELOB	0	0	0	2.37004e+06	2.44888e+06	2.59607e+06	0	0	0
SKIC3	0	0	0	663791	690682	0	0	0	0
TTC4	0	0	0	0	1.10197e+06	1.61864e+06	0	0	0
DKFZp434I2435	0	0	0	1.08064e+06	296328	937317	0	0	0
LAS1L	0	0	0	6.52995e+06	11316535	8.71751e+06	0	0	0
PPP2R5C	0	0	0	0	0	2.01778e+06	0	0	0
WDHD1	0	0	0	2.35507e+06	1.31251e+06	929396	0	0	0
TRIP13	0	0	0	0	778781	836790	0	0	0
NUP153	0	0	0	897158	930417	616776	0	0	0
PTCD3	0	0	0	0	0	568410	0	0	0
ARAP1	0	0	0	0	317343	0	0	0	0
NDUFA10	0	0	0	0	1.44614e+06	0	0	0	0
CAPRIN1	0	0	0	1.59736e+06	0	1.79557e+06	0	0	0
GOLGA3	0	0	0	1.27426e+06	1.22882e+06	593414	0	0	0
C11orf68	0	0	0	3.89608e+06	2.4225e+06	2.45316e+06	0	0	0
ALYREF	0	0	0	0	0	2.1412e+06	0	0	0
AGPS	0	0	0	456097	437055	407440	0	0	0
THOC2	0	0	0	2.30587e+06	2.149e+06	1.37339e+06	0	0	0
EXD2	0	0	0	778042	0	775263	0	0	0
BZW2	0	0	0	853613	967946	944666	0	0	0
TXNDC17	0	0	0	1.01145e+06	1.23757e+06	1.41213e+06	0	0	0
BAF53A	0	0	0	1.43783e+06	2.57842e+06	2.10599e+06	0	0	0
CHMP4B	0	0	0	0	0	479699	0	0	0
PSAP	0	0	0	2.07593e+06	2.18638e+06	2.26353e+06	0	0	0
CLIP1	0	0	0	2.41898e+06	3.59734e+06	3.21952e+06	0	0	0
FAM98B	0	0	0	1.30861e+06	2130773	1.22901e+06	0	0	0
RANBP1	0	0	0	0	0	1.38992e+06	0	0	0
PPIP5K2	0	0	0	0	355369	0	0	0	0
NDEL1-PDGFRB	0	0	0	1.69658e+06	2.54135e+06	2.33665e+06	0	0	0
HLA-A	0	0	0	0	0	465887	0	0	0
GYS2	0	0	0	949157	1.15879e+06	891532	0	0	0
RMDN1	0	0	0	6.56496e+06	9662048	7.50217e+06	0	0	0
BT3.3	0	0	0	8.76705e+06	12825744	1.24573e+07	0	0	0
TRUB1	0	0	0	0	421037	0	0	0	0
AFAP1L2	0	0	0	4.35666e+06	4.43948e+06	4.31968e+06	0	0	0
LSM14A	0	0	0	0	0	678061	0	0	0
BCL2L13	0	0	0	2.26656e+06	2.23005e+06	1.599e+06	0	0	0
KIFBP	0	0	0	1.29652e+06	2.11956e+06	1.48106e+06	0	0	0
NUP188	0	0	0	0	191918	0	0	0	0
VPS33A	0	0	0	414263	0	495614	0	0	0
TYSND1	0	0	0	308101	346800	375987	0	0	0
MFF	0	0	0	0	1.07744e+06	1.0443e+06	0	0	0
ATL2	0	0	0	660019	978779	0	0	0	0
CD55	0	0	0	1.42222e+06	1.88203e+06	1.46449e+06	0	0	0
SMN1	0	0	0	0	0	463909	0	0	0
RBM4B	0	0	0	915506	1.13055e+06	1.28453e+06	0	0	0
RFC1	0	0	0	1.10549e+06	1.45459e+06	1.35362e+06	0	0	0
TCOF1	0	0	0	0	566993	0	0	0	0
DYNLL1	0	0	0	1.55528e+06	0	0	0	0	0
ACAA2	0	0	0	4.1958e+06	5304555	5.19459e+06	0	0	0
HMGN2	0	0	0	0	0	328978	0	0	0
TSPYL5	0	0	0	0	3.11177e+06	3.13738e+06	0	0	0
PCMT1	0	0	0	1.2444e+06	0	1.36108e+06	0	0	0
RAB3GAP1	0	0	0	559601	787789	488891	0	0	0
GLG1	0	0	0	1.17289e+06	215294	1.58668e+06	0	0	0
WFS1	0	0	0	699667	0	823373	0	0	0
TRIM65	0	0	0	9.7314e+06	9787978	8.51344e+06	0	0	0
CLTA	0	0	0	3.52419e+06	0	1.77648e+06	0	0	0
CLCC1	0	0	0	2.24022e+06	351521	2.51569e+06	0	0	0
IRF2BPL	0	0	0	0	282641	395002	0	0	0
CDC42BPA	0	0	0	1.2248e+06	0	801079	0	0	0
DEF6	0	0	0	0	6587363	5.26495e+06	0	0	0
OGT	0	0	0	1.75018e+06	2.93296e+06	2.3745e+06	0	0	0
NUCKS1	0	0	0	421287	0	630003	0	0	0
EMC3	0	0	0	668665	654314	655038	0	0	0
NUP50	0	0	0	0	0	584563	0	0	0
AMPD2	0	0	0	0	592678	548975	0	0	0
PPIE	0	0	0	744881	2.43817e+06	2.48189e+06	0	0	0
COPZ1	0	0	0	0	719993	667316	0	0	0
GLUL	0	0	0	691677	289810	570475	0	0	0
ZRANB3	0	0	0	4.75139e+06	5.51372e+06	3.96223e+06	0	0	0
GDAP1	0	0	0	2.4837e+06	3.47884e+06	3.80014e+06	0	0	0
TFB1M	0	0	0	520119	561123	596948	0	0	0
ZNF320	0	0	0	820730	1.043e+06	1.21126e+06	0	0	0
PUM1	0	0	0	505531	549756	436661	0	0	0
OASL	0	0	0	2.73115e+06	2.98703e+06	1.85573e+06	0	0	0
NBAS	0	0	0	1.47153e+06	3394040	0	0	0	0
CDC42BPG	0	0	0	0	0	974855	0	0	0
GNE	0	0	0	407543	390231	287546	0	0	0
TTC17	0	0	0	2.94912e+06	2.55272e+06	3.15221e+06	0	0	0
DNAJC8	0	0	0	473281	669282	1.00805e+06	0	0	0
ADCK5	0	0	0	2.21109e+06	237386	3.8414e+06	0	0	0
HDHD5	0	0	0	0	726422	0	0	0	0
NAPA	0	0	0	0	0	460484	0	0	0
DDX54	0	0	0	541273	449319	550343	0	0	0
MRPS35	0	0	0	1.36754e+06	2.62704e+06	2.26034e+06	0	0	0
DYNLL2	0	0	0	4.15071e+06	6.48935e+06	4.9459e+06	0	0	0
LPP	0	0	0	0	0	310513	0	0	0
MAP1LC3A	0	0	0	782652	1.0486e+06	1.20044e+06	0	0	0
SLFN5	0	0	0	568371	0	0	0	0	0
GABARAPL1	0	0	0	685047	764966	539892	0	0	0
CDH11	0	0	0	0	388998	0	0	0	0
AKAP8	0	0	0	0	832022	0	0	0	0
PPIH	0	0	0	0	0	300787	0	0	0
ZNF584	0	0	0	2.51941e+06	4.60547e+06	2.10577e+06	0	0	0
FTO	0	0	0	0	466017	257925	0	0	0
TULP4	0	0	0	0	2.14085e+06	2.38197e+06	0	0	0
AGO2	0	0	0	776268	0	698190	0	0	0
ITGB4	0	0	0	5.67564e+06	315293	0	0	0	0
CDH2	0	0	0	0	0	530510	0	0	0
SMOC1	0	0	0	1.88057e+06	0	0	0	0	0
DCDC1	0	0	0	4.89289e+06	0	0	0	0	0
EDC4	0	0	0	958886	1.76788e+06	1.05644e+06	0	0	0
RIPOR1	0	0	0	787505	1.15163e+06	1.02033e+06	0	0	0
QTRT1	0	0	0	0	925467	459024	0	0	0
CD46	0	0	0	802377	1.16177e+06	1.21696e+06	0	0	0
TMEM167A	0	0	0	275807	0	0	0	0	0
CC2D2B	0	0	0	1.21671e+06	1.28821e+06	958587	0	0	0
TBCC	0	0	0	345435	388703	430657	0	0	0
RARS2	0	0	0	2.28921e+06	3.60182e+06	1.71912e+06	0	0	0
TPMT	0	0	0	645676	804982	878048	0	0	0
DUOX1	0	0	0	2.50775e+06	3541202	2.85501e+06	0	0	0
SLC27A4	0	0	0	534288	1.61672e+06	1.22214e+06	0	0	0
MAP4K4	0	0	0	1.17897e+06	1179478	883677	0	0	0
TBCE	0	0	0	1.78486e+06	2.21914e+06	1.99742e+06	0	0	0
TRPM2	0	0	0	1.42386e+06	1965300	2.33949e+06	0	0	0
ERLIN1	0	0	0	1.16209e+06	877358	1.26971e+06	0	0	0
F11R	0	0	0	0	0	650842	0	0	0
TRIP10	0	0	0	0	0	733028	0	0	0
CALHM5	0	0	0	0	1.87989e+06	2.36608e+06	0	0	0
DMD	0	0	0	1.97325e+06	2.41055e+06	1.89895e+06	0	0	0
LGSN	0	0	0	2.17807e+06	1.5712e+06	1.15405e+06	0	0	0
FAM82C	0	0	0	615676	0	0	0	0	0
CENPJ	0	0	0	501158	635153	437595	0	0	0
DDX5	3.72724e+07	3.55165e+07	2.94608e+07	3.71452e+07	3.35866e+07	3.41097e+07	0	0	0
HSPA9	1.21594e+07	1.2714e+07	1.08463e+07	1.9453e+08	2.15508e+08	1.9288e+08	0	0	0
PYGL	2.24657e+07	1.59185e+07	1.5288e+07	1.37443e+08	1.36117e+08	1.18622e+08	0	0	0
ATP5B	2.59347e+07	3.26031e+07	2.62059e+07	7.92355e+07	1.07123e+08	9.10137e+07	0	0	0
POTEF	0	0	0	0	1.52706e+06	0	0	0	0
RPL15	3.05093e+07	2.5216e+07	3.48418e+07	3.05788e+07	2.98888e+07	2.71609e+07	0	0	0
CS	2.06126e+07	2.57085e+07	2.04642e+07	5.4211e+07	5.16703e+07	5.79513e+07	0	0	0
PSMA7	1.07514e+07	1.0381e+07	1.08988e+07	2.95738e+07	4.1072e+07	3.74052e+07	0	0	0
ARF4	9.40831e+06	9.75044e+06	1.12087e+07	1.98688e+07	18648184	1.65155e+07	0	0	0
HARS1	3.05426e+06	3.63126e+06	1.58623e+06	6.00843e+07	8.67498e+07	7.41544e+07	0	0	0
RHOC	3.75282e+06	3.44716e+06	3.7907e+06	7.8907e+06	9.45613e+06	8.78522e+06	0	0	0
OGDH	7.56818e+06	5.21679e+06	5.79383e+06	9.99605e+06	9.59665e+06	7.63061e+06	0	0	0
RAB7A	5.8707e+06	5.87278e+06	6.71172e+06	1.12441e+07	1.36889e+07	1.34999e+07	0	0	0
UGP2	2.11867e+06	2.52817e+06	2.12783e+06	1.10432e+07	1.18281e+07	8.7693e+06	0	0	0
HSPE1	1.98902e+06	2.03126e+06	2.8912e+06	2.17493e+06	554794	4.29825e+06	0	0	0
HNRNPAB	1.84694e+06	2.27496e+06	1.52875e+06	5.96313e+06	9.7788e+06	1.09155e+07	0	0	0
COPS4	0	0	0	1.74523e+06	5.41686e+06	2.33902e+06	0	0	0
HEL-S-71	4.91375e+06	5.07147e+06	4.92026e+06	7.86611e+06	4.26175e+06	7.05279e+06	0	0	0
UBE2D3	3.11802e+06	2.80051e+06	3.27019e+06	4.81209e+06	3218049	5.35639e+06	0	0	0
PSMD14	1.39877e+06	1.46325e+06	1.36815e+06	3.08675e+06	3.57691e+06	3.28174e+06	0	0	0
PSMA4	2.62767e+06	3.39018e+06	3.32563e+06	1.86876e+07	20979459	2.19634e+07	0	0	0
COPS3	1.2e+06	1.56427e+06	1.33909e+06	879321	1.62597e+06	1.69896e+06	0	0	0
TMEM165	0	0	0	1.64948e+06	2.00105e+06	0	0	0	0
RRM2	0	0	0	846518	0	0	0	0	0
FAM98A	0	0	0	0	1.27354e+06	0	0	0	0
PPP3CB	982435	1.60451e+06	0	4.14893e+06	6.65917e+06	5.37165e+06	0	0	0
SCFD1	468370	779457	561652	3.2882e+06	4.88487e+06	2.67096e+06	0	0	0
DRG1	863726	836162	709274	1.22859e+06	983382	770406	0	0	0
FAU	1.76509e+06	773089	1.56573e+06	3.61341e+06	2.29795e+06	3.22648e+06	0	0	0
CSNK2A1	1.16635e+06	1.40686e+06	994953	1.72349e+06	1.79959e+06	2.69842e+06	0	0	0
ARL1	1.26545e+06	1.15911e+06	1.31441e+06	1.43066e+06	1.62182e+06	1.37444e+06	0	0	0
CUL1	993331	630507	717707	1.19748e+06	1.30059e+06	1.13198e+06	0	0	0
OXSR1	791966	960699	807378	2.40127e+06	3018594	2.62972e+06	0	0	0
MBNL2	826587	808009	604949	1.64881e+06	2.07862e+06	2.22019e+06	0	0	0
CUL4B	675140	154818	125281	2.42274e+06	1.41827e+06	1.67875e+06	0	0	0
PMPCA	0	0	0	1.9624e+06	854820	1.35007e+06	0	0	0
LSG1	1.02934e+06	633888	649355	1.17168e+06	1058597	790439	0	0	0
ATP5PB	742438	587880	998223	0	0	514265	0	0	0
FERMT2	6.16781e+06	0	5.56228e+06	642048	890666	0	0	0	0
PNP	4.70605e+06	5.33231e+06	9.9143e+06	823303	1.51053e+06	1.33333e+06	0	0	0
MAPK10	509051	553710	581184	1.52244e+06	1604912	1.43505e+06	0	0	0
SPCS2	902814	0	1.09915e+06	0	1.64783e+06	1.22866e+06	0	0	0
FAM162A	995840	1.10557e+06	1.03416e+06	2.39836e+06	0	0	0	0	0
TUBB2C	0	0	0	0	0	0	38365300	3.87862e+07	3.68411e+07
STAT1	0	0	0	0	0	0	1838501	1.85593e+06	1.2728e+06
VARS	0	0	0	0	0	0	4.35913e+07	5.7402e+07	7.67555e+07
ACTC1	0	0	0	0	0	0	1.68145e+07	2.09394e+07	2.36098e+07
FAM62A	0	0	0	0	0	0	4.65031e+07	4.14422e+07	4.64754e+07
NOP56	0	0	0	0	0	0	3.75809e+07	3.55001e+07	3.53828e+07
HEL-S-271	0	0	0	0	0	0	1.15641e+08	114233772	9.97346e+07
KRT6C	0	0	0	0	0	0	0	4.9905e+06	0
TUBB6	0	0	0	0	0	0	2.53349e+06	2.58783e+06	1.97332e+06
ATP1A1	0	0	0	0	0	0	2.46028e+07	2.49993e+07	3.18765e+07
PLIN3	0	0	0	0	0	0	1.80778e+07	1.79321e+07	1.56299e+07
HADHA	0	0	0	0	0	0	7.36939e+07	7.03546e+07	5.83733e+07
MX2	0	0	0	0	0	0	5.95467e+06	6.25718e+06	3.77041e+06
CS	0	0	0	0	0	0	1.90667e+07	1.7463e+07	1.55271e+07
KRT16	0	0	0	0	0	0	2.97275e+06	9.48086e+06	1.7936e+06
KRT5	0	0	0	0	0	0	746492	3.29848e+06	4.95503e+06
LARS1	0	0	0	0	0	0	17881848	1.5207e+07	2.15656e+07
RPL15	0	0	0	0	0	0	55790330	5.58007e+07	6.29553e+07
PRDX4	0	0	0	0	0	0	1.21457e+07	1.08227e+07	8.44081e+06
HEL-S-276	0	0	0	0	0	0	2.35794e+07	1.94395e+07	1.80715e+07
RHOC	0	0	0	0	0	0	1.39981e+07	1.04604e+07	1.07021e+07
RPL18A	0	0	0	0	0	0	5.18384e+07	4.38909e+07	5.94806e+07
PRPS1	0	0	0	0	0	0	2.42061e+07	1.70467e+07	1.68239e+07
HLA-B	0	0	0	0	0	0	0	0	454409
ARF4	0	0	0	0	0	0	1.15443e+07	1.17656e+07	9.25351e+06
RRBP1	0	0	0	0	0	0	1.33189e+06	1.4274e+06	5.59335e+06
HLA-B	0	0	0	0	0	0	0	1.75915e+06	1.4085e+06
ADAR	0	0	0	0	0	0	0	964521	920722
AP2A2	0	0	0	0	0	0	1.0706e+06	1.18847e+06	0
CS	0	0	0	0	0	0	1.17779e+06	1.68728e+06	1.39498e+06
ICAM1	0	0	0	0	0	0	1.47618e+07	1.56788e+07	1.24807e+07
AP3D1	0	0	0	0	0	0	3.90386e+06	3.7605e+06	7.54837e+06
CUL4B	0	0	0	0	0	0	6.50837e+06	6.21568e+06	5.02792e+06
PSMD6	0	0	0	0	0	0	6.08078e+06	6.62016e+06	5.24887e+06
STRAP	0	0	0	0	0	0	1.09873e+07	1.07294e+07	1.03418e+07
FAM120A	0	0	0	0	0	0	5.51457e+06	3.81729e+06	1.05747e+07
RAB7A	0	0	0	0	0	0	2.22226e+07	1.6683e+07	1.50495e+07
RBM39	0	0	0	0	0	0	9.69691e+06	9.7974e+06	1.08816e+07
UGP2	0	0	0	0	0	0	15228637	1.66764e+07	1.33994e+07
COPS4	0	0	0	0	0	0	6.6656e+06	3.84039e+06	3.35818e+06
DDX18	0	0	0	0	0	0	2.41253e+06	2.25012e+06	2.21644e+06
HARS	0	0	0	0	0	0	16965201	1.44953e+07	1.19696e+07
ARPC1B	0	0	0	0	0	0	4.78551e+06	4.14768e+06	4.54551e+06
PGM5	0	0	0	0	0	0	4.08734e+06	1.35124e+06	4.46727e+06
FAM98A	0	0	0	0	0	0	2.61609e+06	3.00299e+06	3.62764e+06
SCFD1	0	0	0	0	0	0	3.75778e+06	4.03736e+06	4.4811e+06
AP3B1	0	0	0	0	0	0	6764452	5.2847e+06	7.59754e+06
HEL-S-95n	0	0	0	0	0	0	4.3659e+06	3.66189e+06	3.40274e+06
PAFAH1B1	0	0	0	0	0	0	1.4917e+06	3.08588e+06	2.14722e+06
GSDMD	0	0	0	0	0	0	6.6847e+06	5.38989e+06	7.35399e+06
UQCRC1	0	0	0	0	0	0	9.3474e+06	8.87848e+06	1.15979e+07
IPO4	0	0	0	0	0	0	2.13903e+07	2.28297e+07	1.81681e+07
UBE2N	0	0	0	0	0	0	9.4848e+06	7.15732e+06	8.07396e+06
IFI16	0	0	0	0	0	0	3.84764e+06	3.80868e+06	2.63685e+06
OGFR	0	0	0	0	0	0	2.38965e+06	3.23862e+06	3.67509e+06
CYRIB	0	0	0	0	0	0	3.08545e+06	2.76799e+06	2.55471e+06
TPD52L2	0	0	0	0	0	0	4.31666e+06	5.14475e+06	4.91283e+06
CDCP1	0	0	0	0	0	0	6.16999e+06	5.88873e+06	3.81301e+06
PSMA4	0	0	0	0	0	0	4.78154e+06	1.36807e+07	5.71193e+06
HLA-B	0	0	0	0	0	0	913111	1.27917e+06	1.17228e+06
SLC12A2	0	0	0	0	0	0	0	0	993567
RIGI	0	0	0	0	0	0	6.64114e+06	5.17549e+06	5.72759e+06
PGDH	0	0	0	0	0	0	7.25018e+06	5.39523e+06	4.98162e+06
FERMT2	0	0	0	0	0	0	2.3514e+07	1.42915e+07	7.72707e+06
FAM162A	0	0	0	0	0	0	1.63274e+06	1.30019e+06	4.46217e+06
PTK2	0	0	0	0	0	0	1.25942e+06	1.16905e+06	1.91197e+06
ENAH	0	0	0	0	0	0	7.05384e+06	7.44118e+06	4.83931e+06
DPP9	0	0	0	0	0	0	2.06581e+06	2.10564e+06	1.64723e+06
PAPSS2	0	0	0	0	0	0	1.74585e+06	1.83452e+06	1.4358e+06
NEDD4L	0	0	0	0	0	0	3.61059e+06	1.89584e+06	2.68857e+06
IGF2BP3	0	0	0	0	0	0	1.24095e+06	971805	0
NXF1	0	0	0	0	0	0	4.58526e+06	4.91437e+06	3.82646e+06
NRP1	0	0	0	0	0	0	1.36866e+06	0	3.46611e+06
H2AC1	0	0	0	0	0	0	6261963	0	0
HSPE1	0	0	0	0	0	0	2.4002e+06	2.06387e+06	1.55184e+06
CSNK2A1	0	0	0	0	0	0	4.22368e+06	3.56402e+06	4.28265e+06
H2AZ2	0	0	0	0	0	0	2.98711e+06	3.0634e+06	3.08098e+06
BROX	0	0	0	0	0	0	888112	912318	836063
hCG_31253	0	0	0	0	0	0	2.08056e+06	2.56547e+06	1.49895e+06
MAPK3	0	0	0	0	0	0	1.70642e+06	1.55439e+06	1.77375e+06
SLC7A5	0	0	0	0	0	0	1.70209e+06	1.63918e+06	1.94467e+06
AGPS	0	0	0	0	0	0	643534	1.44097e+06	769097
SLFN5	0	0	0	0	0	0	4.54155e+06	3.62303e+06	4.21014e+06
VRK1	0	0	0	0	0	0	962311	1.63448e+06	1.28788e+06
LIMA1	0	0	0	0	0	0	2863226	5.24392e+06	4.96479e+06
ERLIN2	0	0	0	0	0	0	4.99513e+06	4.39021e+06	2.46489e+06
PDS5B	0	0	0	0	0	0	318313	293431	780667
AAK1	0	0	0	0	0	0	0	601301	2.45846e+06
AGK	0	0	0	0	0	0	4.01794e+06	4.01488e+06	3.93979e+06
EMC1	0	0	0	0	0	0	289917	1.39661e+06	1.20779e+06
H3-7	0	0	0	0	0	0	1.48635e+06	1.23887e+06	2.09582e+06
ARL1	0	0	0	0	0	0	3.59359e+06	2.25907e+06	2.78663e+06
EIF2B5	0	0	0	0	0	0	6.97639e+06	7.64313e+06	6.49838e+06
PPP3CA	0	0	0	0	0	0	1.30658e+07	1.16074e+07	8.95124e+06
DHRS4	0	0	0	0	0	0	1.21559e+06	913422	924379
LARP7	0	0	0	0	0	0	0	984443	847608
PKN2	0	0	0	0	0	0	1113990	955322	2.30871e+06
CAP2	0	0	0	0	0	0	25549849	2.23245e+07	1.95425e+07
SSR3	0	0	0	0	0	0	1.5373e+06	1.19721e+06	1.35371e+06
PIP4K2A	0	0	0	0	0	0	5.50129e+06	5.24448e+06	5.6105e+06
COPS3	0	0	0	0	0	0	3.9027e+06	4.49733e+06	3.51455e+06
CUL1	0	0	0	0	0	0	3.04501e+06	2.81086e+06	2.32647e+06
FXR2	0	0	0	0	0	0	956070	1.18322e+06	670660
ILVBL	0	0	0	0	0	0	773660	775253	1.47856e+06
HNRNPAB	0	0	0	0	0	0	742941	919248	631044
CPT2	0	0	0	0	0	0	541440	746295	725234
SAMD9	0	0	0	0	0	0	1.17452e+06	1.20081e+06	2.30115e+06
GNPDA1	0	0	0	0	0	0	5.25471e+06	3.80912e+06	3.44463e+06
ACSS2	0	0	0	0	0	0	0	1.0035e+06	0
CDK11B	0	0	0	0	0	0	1.4916e+06	1.24635e+06	996617
NDUFS3	0	0	0	0	0	0	503402	5.1139e+06	452359
SCARB2	0	0	0	0	0	0	9.88213e+06	7.8543e+06	6.07358e+06
IFI44	0	0	0	0	0	0	0	1.7923e+06	1.07541e+06
IFIT5	0	0	0	0	0	0	2.18602e+07	1.38924e+07	1.39821e+07
CC2D1A	0	0	0	0	0	0	504561	645076	499482
NIFK	0	0	0	0	0	0	652229	1.61587e+06	1.66988e+06
PTGR1	0	0	0	0	0	0	5624259	4.45824e+06	4.37915e+06
FDXR	0	0	0	0	0	0	1.79728e+06	1.6579e+06	937414
TRA2A	0	0	0	0	0	0	1.70055e+06	1.61498e+06	1.28724e+06
ABCF3	0	0	0	0	0	0	8.12644e+06	7.00017e+06	5.69403e+06
DKFZp779P1227	0	0	0	0	0	0	1479146	1.36062e+06	1.32313e+06
COASY	0	0	0	0	0	0	7.03729e+06	4.98584e+06	7.58796e+06
PSMD14	0	0	0	0	0	0	1.79533e+06	1.56962e+06	1.42394e+06
OXSR1	0	0	0	0	0	0	2966637	2.17192e+06	3.58751e+06
TIA1	0	0	0	0	0	0	0	350603	367727
CDKN2AIP	0	0	0	0	0	0	0	348883	0
SEPTIN8	0	0	0	0	0	0	0	361902	0
ABRAXAS2	0	0	0	0	0	0	412734	422178	459229
SUCLA2	0	0	0	0	0	0	13971635	1.07315e+07	8.21635e+06
SSR4	0	0	0	0	0	0	6.22676e+06	3.13533e+06	1.6139e+06
FUT8	0	0	0	0	0	0	1.10434e+06	1.619e+06	669739
SDHB	0	0	0	0	0	0	5.02267e+06	0	1.04737e+06
UTP3	0	0	0	0	0	0	5917920	5.60409e+06	4.14183e+06
ALDH6A1	0	0	0	0	0	0	1.26555e+06	1.11333e+06	1.94539e+06
CARM1	0	0	0	0	0	0	1.17986e+06	2.29167e+06	1.12401e+06
UBE2D3	0	0	0	0	0	0	0	3.8853e+06	3.53244e+06
RABL6	0	0	0	0	0	0	905057	849013	1.05595e+06
ACAP2	0	0	0	0	0	0	1.06758e+06	988169	853080
TMEM205	0	0	0	0	0	0	699247	1.07146e+06	993471
NUP85	0	0	0	0	0	0	9150634	6.96846e+06	5.76625e+06
ACSF3	0	0	0	0	0	0	0	845232	617434
MAPK14	0	0	0	0	0	0	3.61446e+06	4.92955e+06	2.58345e+06
DNAJC7	0	0	0	0	0	0	0	750984	567035
NCSTN	0	0	0	0	0	0	882101	874798	1.02621e+06
Nbla03646	0	0	0	0	0	0	341723	1.57943e+06	3.41835e+06
IFI44L	0	0	0	0	0	0	1.99984e+06	1.99215e+06	1.75794e+06
COG3	0	0	0	0	0	0	966165	939541	0
SAMM50	0	0	0	0	0	0	2.46491e+06	1.92028e+06	1.7098e+06
SUPT16H	0	0	0	0	0	0	1.52032e+06	1.75395e+06	1.50872e+06
RAB3GAP1	0	0	0	0	0	0	0	806238	908871
IDH3B	0	0	0	0	0	0	1.14218e+06	1.72404e+06	1.38092e+06
USP39	0	0	0	0	0	0	4500615	3.76553e+06	2.63574e+06
NHP2	0	0	0	0	0	0	1261243	1.00794e+06	926561
RRP9	0	0	0	0	0	0	379666	481080	423383
PDCD10	0	0	0	0	0	0	14292615	0	8.77695e+06
RMDN1	0	0	0	0	0	0	1.67526e+07	1.41761e+07	9.21719e+06
MGST2	0	0	0	0	0	0	3.09666e+06	2.2355e+06	1.97859e+06
CFAP20	0	0	0	0	0	0	3.1294e+06	2.88921e+06	2.66353e+06
ACAA2	0	0	0	0	0	0	7.80965e+06	5.51765e+06	5.50036e+06
ATP6	0	0	0	0	0	0	1.10269e+06	1.17116e+06	1.24898e+06
PDXP	0	0	0	0	0	0	414462	415076	0
ACP2	0	0	0	0	0	0	716854	680223	0
DNAJC10	0	0	0	0	0	0	1.91462e+06	954310	1.34861e+06
TPP2	0	0	0	0	0	0	2174050	1.13266e+06	2.15516e+06
BST2	0	0	0	0	0	0	1.19572e+06	1.2223e+06	0
ASNS	0	0	0	0	0	0	282255	796134	771399
PFKFB3	0	0	0	0	0	0	468444	496953	473961
HIBADH	0	0	0	0	0	0	1.3239e+06	1.13765e+06	844673
PPM1A	0	0	0	0	0	0	577710	596177	0
PLCG1	0	0	0	0	0	0	1.30533e+06	1.58025e+06	1.64974e+06
SMU1	0	0	0	0	0	0	554150	590399	606577
WASH	0	0	0	0	0	0	1.20609e+06	1.09449e+06	734014
RUFY1	0	0	0	0	0	0	1.42111e+06	1.18154e+06	1.0848e+06
FHOD1	0	0	0	0	0	0	0	0	1.90655e+06
UBE2L3	0	0	0	0	0	0	0	909871	1.29693e+06
hCG_2039447	0	0	0	0	0	0	421039	0	489300
ARF6	0	0	0	0	0	0	713118	853127	1.37104e+06
MARK2	0	0	0	0	0	0	616607	602758	627995
PTCD3	0	0	0	0	0	0	866701	1.20358e+06	685910
EIF2D	0	0	0	0	0	0	529413	928547	658975
TMEM263	0	0	0	0	0	0	1297796	1.05749e+06	1.27427e+06
CTBP1	0	0	0	0	0	0	0	1.64677e+06	1.59188e+06
L2HGDH	0	0	0	0	0	0	1.06974e+06	826688	930492
PMPCA	0	0	0	0	0	0	1416224	1.39559e+06	1.25393e+06
PPIG	0	0	0	0	0	0	0	1.05299e+06	0
DNAJC19	0	0	0	0	0	0	639174	620682	625970
NDUFB3	0	0	0	0	0	0	819838	616908	661915
TMEM254	0	0	0	0	0	0	2.2106e+06	1.44571e+06	995685
POGLUT3	0	0	0	0	0	0	1.07728e+06	1.22489e+06	882160
GOLM1	0	0	0	0	0	0	155578	227703	0
RP2	0	0	0	0	0	0	535445	480254	397640
JMJD6	0	0	0	0	0	0	1.15255e+06	843293	1.06991e+06
PTP4A2	0	0	0	0	0	0	1.00767e+06	0	786260
TARS2	0	0	0	0	0	0	0	825592	848583
UBE2K	0	0	0	0	0	0	0	749435	1.04377e+06
WDR3	0	0	0	0	0	0	9.70028e+06	1.31283e+07	1.07622e+07
DLG1	0	0	0	0	0	0	0	0	1.13151e+06
LSG1	0	0	0	0	0	0	0	1.46721e+06	1.19903e+06
TMED1	0	0	0	0	0	0	1242363	1.09556e+06	0
SYNGR1	0	0	0	0	0	0	1.66284e+06	1.48731e+06	1.70527e+06
TXNDC12	0	0	0	0	0	0	765944	467106	565581
NOL3	0	0	0	0	0	0	693849	516719	668679
APOL2	0	0	0	0	0	0	876982	608567	2.86417e+06
RETREG2	0	0	0	0	0	0	838579	800015	628150
CYB5R1	0	0	0	0	0	0	789893	880146	932342
CANT1	0	0	0	0	0	0	1.39566e+06	961536	1.20399e+06
PITPNB	0	0	0	0	0	0	1.59284e+06	1.0821e+06	1.7743e+06
MYL12B	0	0	0	0	0	0	0	925957	0
UPP1	0	0	0	0	0	0	1.8572e+06	1.43621e+06	1.21567e+06
BRI3BP	0	0	0	0	0	0	223275	0	0
CSRP1	0	0	0	0	0	0	876352	907198	872065
EIF4G3	0	0	0	0	0	0	235135	214344	322864
CSTF3	0	0	0	0	0	0	924120	938652	888928
MICOS13	0	0	0	0	0	0	0	720579	1.11039e+06
SH3KBP1	0	0	0	0	0	0	0	364088	309551
SEC24A	0	0	0	0	0	0	1.77543e+06	1.51655e+06	1.56811e+06
IPO13	0	0	0	0	0	0	464032	438846	0
UBE2L6	0	0	0	0	0	0	900043	803772	1.17529e+06
RCC1	0	0	0	0	0	0	2.14408e+06	0	1.69907e+06
SCRN1	0	0	0	0	0	0	975735	1.10062e+06	1.06228e+06
TAMM41	0	0	0	0	0	0	717369	609396	0
PEX11B	0	0	0	0	0	0	843601	565692	720247
BCAT2	0	0	0	0	0	0	1.64195e+06	1.44798e+06	1.47188e+06
PRKRA	0	0	0	0	0	0	0	2.04728e+06	2.75349e+06
FOSL1	0	0	0	0	0	0	0	526680	0
GSK3B	0	0	0	0	0	0	2.33725e+06	0	0
FAM114A1	0	0	0	0	0	0	444165	697364	0
GCLC	0	0	0	0	0	0	0	0	881580
DPP4	0	0	0	0	0	0	1.12358e+06	0	882438
CHMP1A	0	0	0	0	0	0	617862	786031	0
TMED4	0	0	0	0	0	0	1.27196e+06	948754	893263
SPR	0	0	0	0	0	0	1.25376e+06	0	0
ORC2L	0	0	0	0	0	0	1.8572e+06	1.43621e+06	1.21567e+06
OCIAD2	0	0	0	0	0	0	2406914	1.29115e+06	863328
PRKDC	0	0	0	0	0	0	6446675	5.96141e+06	5.4894e+06
RABGAP1	0	0	0	0	0	0	0	143346	429932
EXOC3	0	0	0	0	0	0	2.55184e+06	1.89848e+06	1.74747e+06
WFS1	0	0	0	0	0	0	946075	906950	0
RUNDC1	0	0	0	0	0	0	1.70942e+06	1.34907e+06	1.92299e+06
BICD2	0	0	0	0	0	0	6.0426e+06	4.84178e+06	2.81866e+06
FAM210A	0	0	0	0	0	0	5.84045e+06	5.61504e+06	5.34108e+06
CDK5RAP3	0	0	0	0	0	0	672357	840546	0
UGT2B17	0	0	0	0	0	0	3.12058e+06	2.72171e+06	2.74891e+06
SP110	0	0	0	0	0	0	0	0	187497
CTNNBL1	0	0	0	0	0	0	895006	1.04535e+06	815196
LCMT1	0	0	0	0	0	0	1.93588e+06	1.67054e+06	1.24262e+06
GPR17	0	0	0	0	0	0	21482170	1.53582e+07	1.36804e+07
RANBP10	0	0	0	0	0	0	0	2.65144e+06	2.44345e+06
AAR2	0	0	0	0	0	0	0	0	402951
DNAJB7	0	0	0	0	0	0	923867	781124	1.05415e+06
CMTR1	0	0	0	0	0	0	996752	898831	774212
HSDL1	0	0	0	0	0	0	1.50089e+06	1.78332e+06	1.43902e+06
MME	0	0	0	0	0	0	13106578	1.16644e+07	5.94809e+06
SUMO1	0	0	0	0	0	0	1.64873e+06	1.81329e+06	1.41138e+06
GTF2F1	0	0	0	0	0	0	5.3053e+06	4.91711e+06	3.49962e+06
TMEM131	0	0	0	0	0	0	1.37231e+06	2.20631e+06	1.78074e+06
NIF3L1	0	0	0	0	0	0	1.33898e+06	1.23038e+06	1.4413e+06
TOMM20	0	0	0	0	0	0	900750	896908	914728
OXCT1	0	0	0	0	0	0	0	1.34193e+06	1.49269e+06
DHX35	0	0	0	0	0	0	556170	0	0
AGAP3	0	0	0	0	0	0	306790	0	795135
PCDHGC4	0	0	0	0	0	0	1.69367e+06	1.29929e+06	1.12912e+06
MAP4K5	0	0	0	0	0	0	1.3344e+06	1.49114e+06	1.368e+06
HABP2	0	0	0	0	0	0	0	1.7889e+06	0
UCKL1	0	0	0	0	0	0	452767	394648	244849
GLTSCR2	0	0	0	0	0	0	453186	306512	406132
PPP6C	0	0	0	0	0	0	0	516099	830931
ATP6AP2	0	0	0	0	0	0	1.15947e+06	684480	0
GSTT2	0	0	0	0	0	0	1612313	1.26707e+06	1.31401e+06
KLHL34	0	0	0	0	0	0	1.67547e+06	1.58276e+06	1.42047e+06
CHN1	0	0	0	0	0	0	0	0	770197
CCDC134	0	0	0	0	0	0	3530692	3.60829e+06	5.67276e+06
FYTTD1	0	0	0	0	0	0	3888513	3.37518e+06	2.55484e+06
VIRMA	0	0	0	0	0	0	675483	631433	0
TRMT5	0	0	0	0	0	0	439783	818063	591045
TRAF1	0	0	0	0	0	0	2.79608e+06	1.97577e+06	0
BPIFA3	0	0	0	0	0	0	813994	827815	772812
SNED1	0	0	0	0	0	0	2.03513e+06	1.52582e+06	0
C12orf25	0	0	0	0	0	0	6384360	5.6829e+06	6.25586e+06
NFRKB	0	0	0	0	0	0	2.55498e+06	6.69948e+06	5.1467e+06
HVPS41	0	0	0	0	0	0	1.35095e+06	943597	0
SURF6	0	0	0	0	0	0	3.27086e+06	2.63522e+06	2.11421e+06
ABI2	0	0	0	0	0	0	566286	502677	0
RAB11FIP1	0	0	0	0	0	0	226083	190836	2.16595e+06
HECA	0	0	0	0	0	0	2175022	1.53897e+06	1.15284e+06
HOXC10	0	0	0	0	0	0	0	3.21731e+06	3.00105e+06
CLASP1	0	0	0	0	0	0	414568	0	452386
TIPRL	0	0	0	0	0	0	376503	521970	346127
PDHX	0	0	0	0	0	0	411564	266973	302423
MGA	0	0	0	0	0	0	0	4.54402e+06	0
PI4KB	0	0	0	0	0	0	595237	578664	363709
MMS22L	0	0	0	0	0	0	1.3841e+06	1.41792e+06	1.39996e+06
CLDN3	0	0	0	0	0	0	0	0	952318
DNAJC2	0	0	0	0	0	0	338039	0	267752
PDIP1beta	0	0	0	0	0	0	7.28899e+06	3.9708e+06	3.49926e+06
ANK3	0	0	0	0	0	0	0	1.04984e+06	0
TUBB2B	1.40346e+06	2566045	2.26777e+06	0	0	0	10170230	8.24312e+06	7.04361e+06
FXR1	9.29788e+06	8.16916e+06	8.6001e+06	0	0	0	1.34731e+07	1.43663e+07	1.07276e+07
KRT81	1.37188e+07	1.1026e+07	1.4904e+07	0	0	0	3.94928e+06	4.48543e+06	3.82194e+06
HNRNPA2B1	1.08134e+07	1.14612e+07	1.09411e+07	0	0	0	4.24037e+07	3.99108e+07	3.39135e+07
RPL18	4.64629e+07	3.92453e+07	53226977	0	0	0	8.09774e+07	7.49767e+07	8.01983e+07
EIF3G	5.11184e+06	7.62986e+06	4.86835e+06	0	0	0	16408650	1.47273e+07	13551981
PCBP2	4.01284e+06	5.37172e+06	4.5875e+06	0	0	0	4795615	4.69371e+06	4.02966e+06
RPL9	1.23877e+07	1.12876e+07	1.30157e+07	0	0	0	1.80024e+07	1.74827e+07	1.78512e+07
KPNA6	2.13956e+06	2.90918e+06	2.3035e+06	0	0	0	5.01358e+06	4.71513e+06	4.25094e+06
DEK	6.39362e+06	7.91631e+06	5.94669e+06	0	0	0	1.64007e+07	1.51537e+07	1.81747e+07
DDX54	5.46064e+06	1.28284e+06	2.5382e+06	0	0	0	1.26959e+07	4.02318e+06	3.8449e+06
RPL26L1	654164	288793	1.07461e+07	0	0	0	571375	1.34366e+06	1.35553e+06
RAP1B	4.17479e+06	3.75827e+06	4.50099e+06	0	0	0	1.27814e+07	9.88626e+06	9.47576e+06
RAB10	1.44224e+06	851095	1.29087e+06	0	0	0	595718	429432	5.10597e+06
TRIM25	3.40914e+06	2.69494e+06	1.91453e+06	0	0	0	1.48166e+07	1.65855e+07	1.35297e+07
ANXA3	1.40682e+07	1.54237e+07	1.59416e+07	0	0	0	1.38087e+07	1.18898e+07	1.14118e+07
KRT14	3.26256e+06	2.62184e+06	6.82658e+06	0	0	0	0	0	0
RAB6A	7.02695e+06	0	874890	0	0	0	15524227	3.61804e+06	1.60655e+07
RBM28	242403	0	0	0	0	0	743611	716202	1.03757e+06
BXDC2	3.8829e+06	2.81862e+06	2.90874e+06	0	0	0	4995989	4.27349e+06	6.25698e+06
RPL35A	1.1112e+07	9.02396e+06	1.28932e+07	0	0	0	5.32537e+07	4.10326e+07	4.02592e+07
RAB14	1.09914e+06	815083	1.06522e+06	0	0	0	972287	0	1.05195e+06
EXOSC10	830449	381938	384173	0	0	0	0	1.13993e+06	982625
CTPS2	2.34104e+06	2.95986e+06	2.89021e+06	0	0	0	0	0	939594
SERPINE1	1.15693e+06	1.88547e+06	1.06187e+06	0	0	0	2.89375e+06	2.51547e+06	1.76896e+06
RER1	1.25567e+06	835678	681374	0	0	0	3.0139e+06	1.43835e+06	1.1131e+06
TRIM47	7.81377e+06	6906651	7.22115e+06	0	0	0	0	0	0
SEPTIN7	829004	0	0	0	0	0	0	0	0
SNRPA	1.59402e+06	0	3.39098e+06	0	0	0	3.22641e+06	2.26078e+06	2.14483e+06
GNAT3	2.01703e+06	2.32473e+06	2.4206e+06	0	0	0	172631	214362	131142
PSMB2	1.1024e+06	1.36248e+06	1.54505e+06	0	0	0	6.15056e+06	4.94549e+06	4.99557e+06
GNL3	2.05582e+06	1.46355e+06	1.80833e+06	0	0	0	4.75766e+06	4.22125e+06	4.47952e+06
RPS24	0	3403895	5.56074e+06	0	0	0	0	0	1.03667e+06
TECR	1.44463e+06	1.39606e+06	736393	0	0	0	888271	3.88187e+06	1.13966e+06
SHINC3	2.08165e+06	980997	2.67264e+06	0	0	0	0	748923	642960
ACSL4	2.16054e+06	2.54153e+06	3.58109e+06	0	0	0	3.55266e+06	4.20268e+06	3.93897e+06
NOL7	301147	183631	263988	0	0	0	0	0	712746
GTPBP4	783751	375074	742920	0	0	0	1.1046e+06	1.11867e+06	1.13794e+06
STT3B	539343	0	275757	0	0	0	3.4033e+06	3.10558e+06	3.31165e+06
ARFGAP1	226724	242419	165275	0	0	0	0	1.14127e+06	0
MAP2K2	669552	1.07942e+06	1.17107e+06	0	0	0	2.47247e+06	2.55915e+06	1.42504e+06
TRAM1	1.1035e+06	780158	764055	0	0	0	1.54815e+06	1.61008e+06	1.65424e+06
FLNA	0	283847	521415	0	0	0	1.03667e+06	2.94582e+06	3.23104e+06
GIPC1	344466	527508	367925	0	0	0	666805	979621	0
NUDCD1	538662	0	593271	0	0	0	2.1686e+06	4.57504e+06	3.41623e+06
HNRNPUL1	825899	590739	578284	0	0	0	4830303	4.1123e+06	5.02454e+06
RPS15	188840	154640	135056	0	0	0	1.07915e+06	641410	986446
BOP1	1.07138e+06	0	0	0	0	0	0	0	610734
SACM1L	0	0	0	0	0	0	2.35896e+06	1.89931e+06	1.20961e+06
CHMP2A	1.14318e+06	966917	1.3502e+06	0	0	0	5.33056e+06	5.6652e+06	4.27514e+06
PBR	218516	0	323563	0	0	0	123889	0	1.57338e+06
CHORDC1	821677	594912	709563	0	0	0	1.05509e+06	709860	754622
RP1	1.36576e+06	2.22631e+06	0	0	0	0	9984741	9.4114e+06	1.02191e+07
DNAJC9	256197	253056	484002	0	0	0	779115	670245	657109
GFM1	879122	489798	0	0	0	0	912608	1.00753e+06	819932
TOMM5	285065	0	370516	0	0	0	61855.3	66990.9	597793
AASDHPPT	577573	627346	709695	0	0	0	1.23651e+06	1.02401e+06	650501
ATP5F1EP2	0	0	592029	0	0	0	2.47173e+06	1.92325e+06	1.49292e+06
CUL3	329610	338398	274702	0	0	0	721372	581166	0
DOK3	1.37412e+06	2.24224e+06	1.99021e+06	0	0	0	5864662	4.90363e+06	3.60015e+06
PRSS33	284116	277868	141476	0	0	0	0	533007	0
TRMT6	1.37033e+06	681686	0	0	0	0	1.57964e+06	2.46729e+06	1.96663e+06
ACTN1	0	0	0	3.07495e+07	3.53251e+07	2.73985e+07	3.55346e+07	3.40486e+07	2.58181e+07
ACTN1	0	0	0	0	0	0	1.40726e+06	0	0
ACTN4	0	0	0	1.13385e+08	1.07514e+08	111232433	1.3182e+08	1.54773e+08	1.31835e+08
TUBA1A	0	0	0	4.90685e+06	9.62124e+06	1.29191e+07	3402969	6.88033e+06	3.39571e+06
ANXA6	0	0	0	1.48435e+08	1.52267e+08	1.53185e+08	1.3969e+08	1.62035e+08	1.52399e+08
EPRS1	0	0	0	9.71747e+07	9.56591e+07	6.78399e+07	2.25257e+07	2.78201e+07	6.34397e+07
KTN1	0	0	0	7.33183e+07	6.14071e+07	5.52328e+07	2.10583e+07	3.73985e+07	8.59015e+07
LRPPRC	0	0	0	9.56903e+07	9.82708e+07	7.62818e+07	8.25319e+07	7.62695e+07	1.07893e+08
P4HB	0	0	0	132695834	1.24694e+08	1.8568e+08	1.5119e+08	177357456	1.59624e+08
HSPA8	0	0	0	0	4.02309e+06	0	0	0	0
CKAP4	0	0	0	8.36463e+07	8.5629e+07	8.7028e+07	1.24669e+08	1.36781e+08	1.18718e+08
TUBB2A	0	0	0	1.87249e+06	3.02368e+06	2.56632e+06	3.68728e+06	3.58802e+06	3.82376e+06
PDCD6IP	0	0	0	5.63643e+07	59068679	5.44273e+07	6.46827e+07	6.87884e+07	6.54485e+07
TFRC	0	0	0	0	0	2.38236e+06	0	3.46251e+06	0
STAT1	0	0	0	3.98354e+07	4.55316e+07	3.73086e+07	2.07082e+06	3.90072e+06	2.8289e+06
HYOU1	0	0	0	7.51147e+07	8.66397e+07	6.21213e+07	3.89201e+07	4.91782e+07	6.18221e+07
TKT	0	0	0	9.12619e+07	5.71764e+07	6.8663e+07	8.25555e+07	1.06182e+08	104363948
eIF3a	0	0	0	6.19631e+07	5.54169e+07	5.20172e+07	3.83927e+07	3.53879e+07	5.82926e+07
RANBP5	0	0	0	3.19399e+07	3.10822e+07	2.58261e+07	2.88596e+07	2.76757e+07	2.83775e+07
HDLBP	0	0	0	3.75313e+07	4.23007e+07	3.27135e+07	1.21584e+07	1.41961e+07	2.25288e+07
MX1	0	0	0	3.92865e+07	4.4856e+07	3.82512e+07	1.23764e+08	1.33848e+08	1.2965e+08
LMNB1	0	0	0	2.81057e+07	3.21652e+07	2.77582e+07	4.60338e+07	4.91957e+07	4.7229e+07
TXNRD1	0	0	0	6.1531e+07	7.33171e+07	6.55826e+07	1.02246e+08	1.07441e+08	9.54484e+07
COPA	0	0	0	2.75145e+07	3.19428e+07	2.84954e+07	4.61136e+07	3.994e+07	7.10908e+07
DHX9	0	0	0	3.15227e+07	3.1212e+07	2.63098e+07	4.86569e+07	4.92778e+07	6.45925e+07
SEC31A	0	0	0	3.54653e+07	3.68518e+07	2.84955e+07	49678704	4.85248e+07	5.70031e+07
HNRNPH1	0	0	0	1.1808e+07	1.14396e+07	13050904	1.18414e+07	1.06106e+07	1.05014e+07
UPF1	0	0	0	2.59162e+07	3.38779e+07	2.34697e+07	3.27304e+07	3.55339e+07	3.27653e+07
MATR3	0	0	0	2.48271e+07	2.28485e+07	1.78243e+07	2.17102e+07	2.63767e+07	3.36031e+07
LMO7	0	0	0	1.55084e+07	8.64538e+06	7.02976e+06	1.43922e+06	1.88656e+06	1.03016e+07
DPP3	0	0	0	1.73568e+07	1.78434e+07	1.70553e+07	2.22279e+07	2.30408e+07	2.98749e+07
LCP1	0	0	0	7.11522e+06	8.8527e+06	8.53468e+06	6.12171e+06	5.34622e+06	5.70398e+06
GARS1	0	0	0	4.43924e+07	5.55877e+07	5.49994e+07	1.07272e+08	1.07384e+08	8.61269e+07
NME1-NME2	0	0	0	5.9319e+07	6.04705e+07	5.97166e+07	6.65194e+07	5.74602e+07	5.41282e+07
UBE1L2	0	0	0	2.13476e+07	2.09204e+07	1.80309e+07	2.42002e+07	2.24005e+07	2.87104e+07
G6PD	0	0	0	8.63299e+07	105124519	8.40454e+07	5.81016e+07	5.72739e+07	5.00782e+07
COL6A1	0	0	0	2.44647e+07	2.76521e+07	2.3794e+07	9.73592e+06	1.572e+07	2.33417e+07
EIF4A2	0	0	0	4.99988e+06	5.77577e+06	4.19896e+06	7.94749e+06	1.10364e+07	6.96188e+06
RPL8	0	0	0	6.68245e+07	5.45367e+07	5.89861e+07	65319581	7.9737e+07	1.2469e+08
ZYX	0	0	0	9.12855e+06	1.3999e+07	2.51809e+07	1.47925e+07	1.94059e+07	9.95525e+06
MOGS	0	0	0	1.53276e+07	9.76749e+06	9.64328e+06	1.72846e+07	2.12592e+07	1.55183e+07
TRAP1	0	0	0	3.09767e+07	1.61957e+07	1.47602e+07	2.8309e+07	4.17153e+07	3.87996e+07
IMPDH2	0	0	0	2.36352e+07	2.79276e+07	2.67087e+07	2.64773e+07	3.33446e+07	2.83379e+07
IQGAP1	0	0	0	2.37569e+07	1.88749e+07	6.37909e+06	0	773799	6.23177e+06
ENO2	0	0	0	9.18438e+06	1.79511e+07	1.78774e+07	1.9975e+07	1.44706e+07	1.31459e+07
NPD011	0	0	0	1.53651e+07	1.68852e+07	1.97883e+07	9.39921e+06	1.33101e+07	1.07188e+07
SF3B1	0	0	0	1.48213e+07	1.57236e+07	1.69267e+07	1.59779e+07	1.25238e+07	1.7992e+07
EIF5B	0	0	0	2.92324e+07	1.70689e+07	1.3256e+07	7.8102e+06	1.15994e+07	2.47805e+07
TNPO1	0	0	0	1.63761e+07	1.77894e+07	2.16978e+07	8.85116e+06	1.01234e+07	1.37917e+07
MDH1	0	0	0	1.51549e+06	2.64612e+06	2.01888e+06	3.0362e+06	3.2624e+06	2.56462e+06
DDB1	0	0	0	1.69487e+07	1.63818e+07	1.46235e+07	1.12674e+07	1.13878e+07	1.2777e+07
CTPS1	0	0	0	1.87867e+07	2.71211e+07	2.12474e+07	2.7768e+07	2.71388e+07	2.51808e+07
SEPTIN2	0	0	0	2.02159e+07	1.63298e+07	2.15835e+07	2.49845e+07	2.92732e+07	2.12455e+07
IDH1	0	0	0	1.11565e+07	1.21304e+07	1.34082e+07	1.09525e+07	1.39609e+07	9.3863e+06
OAS3	0	0	0	3.49722e+07	3.82353e+07	2.75361e+07	9.02737e+07	7.74607e+07	7.73258e+07
MYBBP1A	0	0	0	1.37356e+07	1.19189e+07	5.78523e+06	1.70361e+07	8.6673e+06	1.5285e+07
EPHA2	0	0	0	1.2696e+07	1.49605e+07	1.20951e+07	1.7646e+07	1.565e+07	1.74795e+07
ABCF1	0	0	0	1.43055e+07	1.45523e+07	1.00364e+07	3.02378e+07	1.96272e+07	1.98124e+07
MYH9	0	0	0	9.84186e+06	1.8468e+07	1.02068e+07	3.70361e+06	3.21198e+06	3.05603e+06
2024-09-07	0	0	0	6.35544e+06	8.07488e+06	7.37093e+06	0	0	0
PLS1	0	0	0	969268	880341	787924	948574	702863	688514
MAT2A	0	0	0	1.10456e+07	1.15643e+07	1.12935e+07	1.1262e+07	1.2605e+07	1.08252e+07
NRDC	0	0	0	7.92248e+06	8.66685e+06	6.42545e+06	5.8949e+06	6.54249e+06	9.17787e+06
SRRT	0	0	0	9.89071e+06	1.21192e+07	9.62738e+06	9.89022e+06	1.00534e+07	1.12997e+07
PPP1CB	0	0	0	833677	3.9658e+06	3.70544e+06	4.37198e+06	3.22218e+06	2.90724e+06
IARS1	0	0	0	1.13586e+07	2.12101e+07	1.39603e+07	8.45702e+06	8.63902e+06	2.46886e+07
ADK	0	0	0	1.54171e+07	16272137	1.56785e+07	1.62178e+07	1.71403e+07	1.56459e+07
EIF3L	0	0	0	9.44508e+06	10942862	1.28271e+07	2.13059e+07	2.42294e+07	2.54693e+07
SLC3A2	0	0	0	9.10687e+06	9.96818e+06	9.32298e+06	1.45509e+07	1.76227e+07	1.50151e+07
SERPINB5	0	0	0	6.99043e+06	9.99773e+06	1.00981e+07	3.01352e+06	2.13153e+06	1.38514e+06
ISG15	0	0	0	2.32857e+07	2.12543e+07	2.81548e+07	5.50178e+07	6.56011e+07	6.69097e+07
TNPO3	0	0	0	7.92691e+06	9.43098e+06	5.75933e+06	8.24408e+06	7.59075e+06	7.35892e+06
SF3A1	0	0	0	6.50279e+06	9.60161e+06	6.90385e+06	5.84569e+06	1.06737e+07	1.18024e+07
ARHGAP29	0	0	0	1.08822e+07	1.06255e+07	4.61789e+06	3.68506e+06	3.5004e+06	6.44417e+06
ZNF185	0	0	0	2.86029e+06	5.22418e+06	6.94719e+06	8.53488e+06	8.22737e+06	5.79836e+06
RPS27A	0	0	0	9.42857e+07	9.26577e+07	8.48171e+07	7.23334e+07	8.8941e+07	9.85149e+07
IFIT1	0	0	0	1.85395e+07	15969130	1.95245e+07	4.47755e+07	4.48655e+07	4.49878e+07
CPNE1	0	0	0	7.46104e+06	7.73782e+06	7.31059e+06	1.44294e+07	1.5112e+07	9.49381e+06
RPS6KA1	0	0	0	5.4624e+06	5.22943e+06	6.21602e+06	966786	1.09645e+06	901980
PRKCSH	0	0	0	3.47505e+07	4.43131e+07	4.32693e+07	3.0879e+07	2.88882e+07	2.24694e+07
RAB1B	0	0	0	2.00481e+06	2.81239e+06	0	0	760136	2.46318e+06
DCTN1	0	0	0	7.11418e+06	2.74606e+07	1.26187e+07	14849029	9.8991e+06	1.35083e+07
CBR3	0	0	0	4.57626e+06	5.00891e+06	4.94005e+06	2.50072e+06	2.70396e+06	1.97404e+06
GSTM3	0	0	0	5.4398e+06	5.88398e+06	6.41764e+06	9894661	7.50952e+06	7.38855e+06
TWF2	0	0	0	4.51162e+06	2.94578e+06	4.4505e+06	1.17379e+06	1.14442e+06	3.11125e+06
PXN	0	0	0	6.20337e+06	4.35282e+06	1.03758e+07	4.73592e+06	7.78372e+06	8.60216e+06
FLNC	0	0	0	2.62263e+06	3.72498e+06	3.30949e+06	3686871	3.82494e+06	3.20378e+06
TRG14	0	0	0	3.26602e+06	3.7967e+06	7.16581e+06	4.17932e+06	5.53351e+06	3.61947e+06
CCAR2	0	0	0	4.91824e+06	1.17834e+07	7.65006e+06	1.16311e+07	8.40579e+06	1.04232e+07
DIAPH1	0	0	0	5.38856e+06	5.18105e+06	3.09444e+06	920903	1.06056e+06	2.47468e+06
LAP3	0	0	0	2.66495e+06	4588143	5.11509e+06	1.25537e+07	1.21537e+07	1.15774e+07
ZFR	0	0	0	4.4458e+06	3.73581e+06	4.01965e+06	7.33183e+06	7.96551e+06	1.03425e+07
HLA-A	0	0	0	708048	2379049	3.02397e+06	2.40418e+06	2.77378e+06	1.87212e+06
ATXN2L	0	0	0	7.30466e+06	5.5954e+06	5.59754e+06	3.06684e+06	2.63192e+06	4.79171e+06
ARPC2	0	0	0	1.19494e+07	1.35223e+07	1.19225e+07	1.72345e+07	1.55862e+07	1.20391e+07
PGRMC1	0	0	0	6.49708e+06	4.87493e+06	6.92683e+06	6.81149e+06	4.70937e+06	3.8003e+06
CDC37	0	0	0	2.10079e+07	2.12899e+07	2.04146e+07	21116026	1.88196e+07	1.49814e+07
MAVS	0	0	0	5.35399e+06	4.28688e+06	2.64846e+06	1.69989e+06	6.05529e+06	5.24611e+06
HLA-C	0	0	0	0	0	324031	2279841	926467	0
GDI1	0	0	0	4.60615e+06	6035504	4.85536e+06	1.17386e+07	1.09418e+07	9.64028e+06
ITGA6	0	0	0	7.98049e+06	8.00242e+06	7.32393e+06	4.04581e+06	4.70411e+06	4.38155e+06
FUS	0	0	0	5.97269e+06	8.469e+06	1.05363e+07	6673991	5.81944e+06	4.36298e+06
ALDH9A1	0	0	0	1.2107e+07	5.91236e+06	7.8056e+06	1.65937e+07	1.62581e+07	1.32432e+07
CAMK2D	0	0	0	2.16961e+06	2770426	2.60913e+06	3.02613e+06	3.22254e+06	2.98248e+06
BAG6	0	0	0	1.11002e+07	1.05831e+07	7.47291e+06	1.31767e+06	2.06424e+06	5.56321e+06
SRP54	0	0	0	1.17655e+07	1.24737e+07	1.4743e+07	1.24662e+07	1.16199e+07	1.55974e+07
OTUB1	0	0	0	5.17732e+06	8.58613e+06	8.11005e+06	8.68732e+06	7.39744e+06	5.01251e+06
SART1	0	0	0	2.04925e+06	2.58585e+06	1.29692e+06	3.84956e+06	1.018e+06	3.26977e+06
APMAP	0	0	0	1.04682e+07	1.29385e+07	1.25202e+07	1.08911e+07	1.64916e+07	1.26283e+07
PSMD11	0	0	0	7.18782e+06	9.73755e+06	8.45068e+06	1.01528e+07	8.56747e+06	7.43802e+06
ACAT1	0	0	0	8.62966e+06	1.14606e+07	1.53261e+07	1.24018e+07	8.18949e+06	7.56577e+06
SCCPDH	0	0	0	4.46786e+06	7.57585e+06	5.94924e+06	9.2515e+06	8.41185e+06	5.68512e+06
CAPG	0	0	0	3.8806e+06	6.48208e+06	1.01195e+07	8.88878e+06	6.29229e+06	4.3516e+06
SFN	0	0	0	413124	257996	2.92652e+06	1.3094e+06	1.36784e+06	970988
NANS	0	0	0	1.53287e+06	3.84958e+06	4.69163e+06	4154479	4.56235e+06	4.02731e+06
ECH1	0	0	0	594579	2.70235e+06	1.13926e+06	5.03731e+06	4.03247e+06	3.66303e+06
NEFL	0	0	0	8.14928e+06	8.0678e+06	8.52311e+06	8.39108e+06	1.11144e+07	7.58753e+06
AIFM1	0	0	0	3.96508e+06	3.51326e+06	2.282e+06	5543329	7.78655e+06	6.36685e+06
HLA-B	0	0	0	3.31795e+06	3774850	3.74734e+06	0	0	0
HEL-S-112	0	0	0	1.97563e+06	1285074	4.35319e+06	3.85307e+06	3.71612e+06	3.63779e+06
RBM25	0	0	0	5.05601e+06	6.69477e+06	3.63349e+06	7.90485e+06	6.49076e+06	5.45296e+06
MYDGF	0	0	0	3.84411e+06	2280921	3.64107e+06	3.38415e+06	2.28407e+06	3.60459e+06
HSPE1	0	0	0	945973	922334	1.45006e+06	968563	1.02794e+06	1.07944e+06
CMBL	0	0	0	7.82066e+06	7.84755e+06	8.31722e+06	1.65537e+07	1.28844e+07	1.16296e+07
OAS2	0	0	0	8.20358e+06	8864195	6.39397e+06	4.0812e+07	4.7204e+07	4.62435e+07
CARS1	0	0	0	6.84221e+06	8.01215e+06	7.49942e+06	7.37452e+06	8.15516e+06	5.71068e+06
GLS	0	0	0	812178	973443	818927	761511	1.16138e+06	979443
HK2	0	0	0	4.22614e+06	4.32592e+06	5.18456e+06	4.07009e+06	3.92225e+06	4.81917e+06
GAA	0	0	0	3.80415e+06	6.85406e+06	6.47954e+06	1.1703e+07	1.02428e+07	9.93475e+06
ALDH3A2	0	0	0	1.11269e+07	1.11394e+07	1.00464e+07	1.18786e+07	1.13754e+07	8.1641e+06
TNPO2	0	0	0	1.31262e+06	1.03908e+06	3.09878e+06	1.0701e+06	2.2932e+06	1.9222e+06
SEC23B	0	0	0	2.1217e+06	1.73686e+06	842731	1.88031e+06	2.21544e+06	2.02071e+06
EFHD2	0	0	0	8.19717e+06	8.55645e+06	1.0325e+07	4.11491e+06	5.16717e+06	3.53175e+06
DYNC1LI2	0	0	0	0	663089	431080	650022	0	0
THRAP3	0	0	0	2.1208e+06	827804	1.65897e+06	1.36134e+06	2.70063e+06	3.81323e+06
CSTB	0	0	0	1.67621e+06	2.52982e+06	3.27051e+06	0	2.67109e+06	1.74567e+06
SFXN3	0	0	0	2.96311e+06	4.34461e+06	4.14763e+06	5.98024e+06	5.95063e+06	8.80717e+06
GTF2I	0	0	0	4.09309e+06	4.89735e+06	3.37041e+06	5.152e+06	3.4374e+06	4.79073e+06
CYFIP1	0	0	0	6.12431e+06	4683077	3.32743e+06	6.06275e+06	4.09536e+06	4.97109e+06
ACOX1	0	0	0	2.57836e+06	4.17966e+06	2.70703e+06	4.67919e+06	4.81314e+06	4.87031e+06
SF3B2	0	0	0	5.84341e+06	8.72548e+06	8.62787e+06	1.40435e+07	8.30986e+06	1.60608e+07
WARS	0	0	0	4.0133e+06	4.0016e+06	4.56611e+06	3.82002e+07	3.13666e+07	2.96443e+07
RAB11B	0	0	0	9.63467e+06	1.12478e+07	1.25587e+07	17293643	1.49419e+07	1.04956e+07
FTSJ3	0	0	0	6.59128e+06	5.47472e+06	7.72193e+06	1.47538e+07	1.1873e+07	1.5759e+07
EIF5A	0	0	0	5.13856e+06	3.78452e+06	6.24425e+06	7996951	5.82411e+06	5.61411e+06
P3H1	0	0	0	5.55982e+06	7.90729e+06	6.5777e+06	7.34286e+06	6.25085e+06	7.90563e+06
PGRMC2	0	0	0	3.94308e+06	3.57473e+06	3.92471e+06	3.23444e+06	2.91921e+06	2.41537e+06
hEMMPRIN	0	0	0	8.67818e+06	9.51583e+06	9.72579e+06	1.2089e+07	1.19304e+07	9.23087e+06
HNRNPUL2	0	0	0	1.09028e+07	8.03274e+06	9.52835e+06	9.83915e+06	10455886	1.59405e+07
ADSS	0	0	0	4.26361e+06	6.79066e+06	4.43224e+06	3.62068e+06	4.15889e+06	4.13537e+06
THRAP3	0	0	0	0	0	258555	0	262211	0
POP1	0	0	0	2.47095e+07	8.80213e+06	6.00835e+06	3.49483e+06	2.66601e+06	3.25801e+06
FAF2	0	0	0	4.4841e+06	7.16724e+06	5.74274e+06	4.91352e+06	4.36468e+06	3.75402e+06
TXLNA	0	0	0	456861	940145	778711	5.22567e+06	5.03181e+06	3.17914e+06
RNPEP	0	0	0	4.29212e+06	4.70373e+06	4.87625e+06	6.3735e+06	6.54155e+06	6.50296e+06
MYO1B	0	0	0	6.09891e+06	2.94113e+06	2.57801e+06	1.79248e+07	1.38732e+07	1.46673e+07
PPIF	0	0	0	800272	0	1.22883e+06	1.19957e+06	962525	0
ASPH	0	0	0	6.83687e+06	8.15376e+06	7.20738e+06	1.94444e+07	1.34875e+07	1.88837e+07
CPSF7	0	0	0	5.02337e+06	3.31371e+06	2.90611e+06	3.09397e+06	3.28454e+06	3.1522e+06
CAT	0	0	0	6.54093e+06	6.89842e+06	6.32788e+06	1.80995e+07	1.80332e+07	1.73401e+07
PDXK	0	0	0	2.63513e+06	3.04719e+06	3.07888e+06	4.26029e+06	3.69113e+06	3.31386e+06
PAIP1	0	0	0	5.63114e+06	7047284	5.70582e+06	1.09267e+07	5.33614e+06	7.09621e+06
DDX46	0	0	0	5.73417e+06	4.30361e+06	4.99386e+06	8.22636e+06	7.76295e+06	1.17456e+07
KLC1	0	0	0	4.96948e+06	8.20422e+06	6.65465e+06	3.27486e+06	3.34961e+06	3.09845e+06
DBNL	0	0	0	1.33798e+06	3.00778e+06	3.35373e+06	956360	3.26078e+06	202650
NUP155	0	0	0	2.35775e+06	69441.6	801101	995160	0	2.21263e+06
BCLAF1	0	0	0	2.38817e+06	501808	2.36449e+06	490479	813662	1.83485e+06
TES	0	0	0	3.6526e+06	3.24042e+06	4.74651e+06	6.75351e+06	6.97289e+06	5.56383e+06
ETFB	0	0	0	1.93468e+06	3.09066e+06	3.70717e+06	1.83791e+06	1.69233e+06	1.09473e+06
TFG	0	0	0	8.58791e+06	6.50455e+06	1.01838e+07	1.41644e+06	9.16278e+06	8.27762e+06
PSAT1	0	0	0	1.87293e+06	3.31709e+06	3.2768e+06	9.95275e+06	7.82702e+06	5.08597e+06
SELENBP1	0	0	0	5.8113e+06	1.13495e+07	9.36527e+06	7.63291e+06	1.47663e+07	1.03787e+07
BLVRB	0	0	0	2.88229e+06	1.75825e+06	3.57347e+06	2.53255e+06	2.55335e+06	1.77004e+06
RPN2	0	0	0	1.71371e+06	1.56908e+06	2.14497e+06	6.53542e+06	7.3064e+06	6.82489e+06
SRRM1	0	0	0	4.15899e+06	3.40219e+06	2.7743e+06	1.55984e+06	2.01544e+06	3.09797e+06
PC	0	0	0	3.11877e+06	4.06995e+06	3.08841e+06	7.05518e+06	6.68716e+06	6.16905e+06
GALK1	0	0	0	2.99149e+06	3.60697e+06	4.19673e+06	2.91563e+06	2.65043e+06	2.59599e+06
KPNA1	0	0	0	2.52397e+06	900233	2.98726e+06	1.13335e+06	4.94244e+06	5.6995e+06
APOA1BP	0	0	0	1.04995e+06	1.61069e+06	2.49005e+06	6.07208e+06	4.19554e+06	2.25421e+06
GPHN	0	0	0	3.09636e+06	4.23052e+06	3.7264e+06	3.55963e+06	3.98381e+06	3.33252e+06
GNAI2	0	0	0	3.59119e+06	1.10065e+06	1.66716e+06	0	0	1.27991e+06
TMX4	0	0	0	1.31921e+06	219921	1.2826e+06	1454937	1.45124e+06	1.12933e+06
RAB3GAP2	0	0	0	3.32647e+06	5.158e+06	2.69786e+06	7.86878e+06	7.93997e+06	7.46796e+06
HLA-C	0	0	0	908266	1211727	1.25713e+06	2.25315e+06	1.93021e+06	1.84579e+06
ANP32E	0	0	0	3.30804e+06	2.72158e+06	3.29107e+06	1.64415e+06	1.64723e+06	1.07208e+06
EIF3S1	0	0	0	0	2.35284e+06	4.33244e+06	3.58404e+06	3.66671e+06	3.04456e+06
GNAS	0	0	0	4.0928e+06	5.81259e+06	4.68866e+06	339536	370022	404437
ATP6V1C1	0	0	0	1.39593e+06	1.75546e+06	1.40375e+06	1.50473e+07	1.26256e+07	1.04345e+07
ABHD14B	0	0	0	1.56976e+06	7.16083e+06	7.39251e+06	3.06707e+06	2.3124e+06	760321
MAP4	0	0	0	1.17822e+06	2.77257e+06	539551	674730	611503	1.79732e+06
MYO1D	0	0	0	2.40335e+06	4.22804e+06	1.6094e+06	4.39767e+06	3.77076e+06	3.69858e+06
SEPTIN10	0	0	0	2.5359e+06	3.66317e+06	2.40202e+06	3.67926e+06	4.74389e+06	3.72387e+06
SFRS4	0	0	0	0	0	0	0	0	432171
ALCAM	0	0	0	2.24291e+06	2.51134e+06	722699	1753234	3.89341e+06	3.25493e+06
PRPSAP1	0	0	0	769583	827342	594599	6.78573e+06	4.71395e+06	3.88373e+06
PRPF6	0	0	0	2.46918e+06	2.78302e+06	632303	6.99878e+06	5.57733e+06	7.02211e+06
FKBP3	0	0	0	3.87925e+06	9000862	6.70246e+06	4822312	5.79025e+06	4.97614e+06
SERPINB6	0	0	0	3.19319e+06	4515976	5.28315e+06	9.07338e+06	7.49558e+06	4.58085e+06
PFKP	0	0	0	5.33906e+06	5.7157e+06	4.76205e+06	1.38119e+07	1.84808e+07	1.62236e+07
DKFZp451A052	0	0	0	0	0	0	0	0	753854
STOML2	0	0	0	1.09468e+06	1.74644e+06	1.68573e+06	2.59156e+06	2.26518e+06	1.71084e+06
VAMP2	0	0	0	3.0508e+06	2.03184e+06	2.26846e+06	2.12382e+06	1.839e+06	1.75476e+06
C12orf10	0	0	0	4.06229e+06	6.30314e+06	4.06785e+06	1966147	1.95713e+06	2.05152e+06
MCM7	0	0	0	1.92865e+06	4.29037e+06	1.87705e+06	1.35537e+06	3.05329e+06	3.1923e+06
CTTN	0	0	0	3.95818e+06	9289434	6.43707e+06	2.11375e+06	2.73769e+06	1.1168e+06
MAPK1	0	0	0	1.00345e+06	1.89442e+06	2.07572e+06	4.89704e+06	5.10323e+06	4.0016e+06
MYO1E	0	0	0	4.82992e+06	1.89389e+06	926531	1.2596e+06	944536	1.58581e+06
PSMB6	0	0	0	6.88382e+06	4.78863e+06	7.15614e+06	6.86702e+06	4.87324e+06	4.79954e+06
PNPLA6	0	0	0	2.03248e+06	2.00988e+06	737500	912183	764034	7.11973e+06
GMPPA	0	0	0	1.86673e+06	1.39115e+06	1.9548e+06	8.5046e+07	6.65114e+07	9.31474e+07
RETSAT	0	0	0	2.73542e+06	3.56647e+06	3.7711e+06	4.64065e+06	6.47746e+06	4.39445e+06
LARP1	0	0	0	2.54984e+06	2.97354e+06	2.51267e+06	308294	2.54422e+06	2.21675e+06
HDGFL2	0	0	0	746598	1.29796e+06	985684	1.1551e+06	1.54984e+06	1.57359e+06
CORO1B	0	0	0	3.10365e+06	5.14813e+06	3.38017e+06	4.20095e+06	4.39285e+06	5.79132e+06
HSPD1	0	0	0	8.69052e+06	9.26958e+06	8.83414e+06	9649030	8.76763e+06	8.81256e+06
PFN2	0	0	0	4.14352e+06	4.53444e+06	4.28276e+06	931490	700257	675156
XPNPEP1	0	0	0	2.667e+06	5.08561e+06	3.95248e+06	6.25987e+06	4.48228e+06	2.72152e+06
PPP4R1	0	0	0	1.32433e+06	1.84874e+06	1.49177e+06	1.21465e+06	443470	1.96491e+06
AKR1A1	0	0	0	7.49498e+06	7.03972e+06	7.02966e+06	1.50703e+07	1.28127e+07	9.60534e+06
NIT2	0	0	0	1.16606e+06	2748901	2.83489e+06	4.05257e+06	2.5521e+06	2.21001e+06
LXN	0	0	0	2.99826e+06	4.31431e+06	3.66717e+06	4.46847e+06	4.17844e+06	2.99469e+06
SMC3	0	0	0	2.27639e+06	2.21917e+06	2.39405e+06	4.60224e+06	9.83921e+06	3.70146e+06
S100A10	0	0	0	3.51299e+06	1.39474e+06	3.02544e+06	3.43945e+06	2.8197e+06	2.86577e+06
VAPB	0	0	0	0	0	0	1.04792e+06	1.0528e+06	410006
PPA2	0	0	0	1.16952e+06	2.86831e+06	1.85733e+06	3.69307e+06	3.21532e+06	2.73796e+06
SSBP1	0	0	0	3.26452e+06	4.80951e+06	7.31573e+06	1.37231e+06	3.27016e+06	2.72831e+06
EMD	0	0	0	937884	0	629693	838707	808022	1.47045e+06
PITRM1	0	0	0	2.06909e+06	2.5302e+06	2.25216e+06	209841	538142	623235
PTPN11	0	0	0	1.00853e+06	723117	1.15176e+06	2.39561e+06	2.39736e+06	2.57853e+06
LETM1	0	0	0	3.67648e+06	5.15697e+06	3.68992e+06	4.36661e+06	4.41347e+06	3.73227e+06
ACAT2	0	0	0	1.91619e+06	1.04937e+06	2.64068e+06	2.9649e+06	2.40892e+06	3.85041e+06
ERP44	0	0	0	2.85026e+06	3.66145e+06	3.96907e+06	0	0	0
APP	0	0	0	1.41169e+06	2.27014e+06	1.28847e+06	724981	856185	2.45615e+06
TWF1	0	0	0	2.74442e+06	3.36328e+06	2.86107e+06	2.49643e+06	3.22162e+06	3.73222e+06
NOMO3	0	0	0	379973	0	594694	0	0	0
IKBIP	0	0	0	1.74529e+06	1.04609e+06	2.12166e+06	2.66486e+06	1.97844e+06	2.33028e+06
DDX6	0	0	0	2.3624e+06	5518896	5.0401e+06	0	1.09048e+06	2.06458e+06
RBM12	0	0	0	3.09533e+06	5.75885e+06	5.06545e+06	3.84574e+06	5.59027e+06	3.21095e+06
LUZP1	0	0	0	2.19334e+06	3.23771e+06	2.45316e+06	2841755	7.19351e+06	7.53339e+06
SEC63	0	0	0	756832	5.04183e+06	4.34826e+06	9.43348e+06	9.75115e+06	8.02626e+06
DTX3L	0	0	0	3.4508e+06	1.4281e+06	3.74418e+06	7.78637e+06	5.86179e+06	6.42969e+06
EIF4E	0	0	0	1.40761e+06	1.15149e+06	1.24264e+06	2565534	1.21144e+06	1.3875e+06
PAPSS1	0	0	0	0	560174	211024	991194	2.25931e+06	1.89819e+06
TCERG1	0	0	0	4.94326e+06	8.48468e+06	5.15433e+06	1.45141e+06	1.39345e+06	1.95166e+06
MRE11A	0	0	0	3.04872e+06	4.41921e+06	3.16786e+06	1.89441e+06	831714	660927
HLA-A	0	0	0	1.17641e+06	1.5355e+06	1.35838e+06	2.68201e+06	2.85351e+06	2.44762e+06
PODXL	0	0	0	5.39637e+06	5.9187e+06	3.93638e+06	3.92795e+06	3.71273e+06	3.28618e+06
SCYL1	0	0	0	3.50987e+06	4.48519e+06	3.21108e+06	5.47343e+06	4.56424e+06	4.59624e+06
TBCB	0	0	0	1.33865e+06	3.44443e+06	3.15706e+06	4.70059e+06	5.35061e+06	1.59192e+06
SGPL1	0	0	0	2.21677e+06	2.42793e+06	1.74195e+06	3.90687e+06	4.42146e+06	3.876e+06
RANBP6	0	0	0	0	0	0	3133363	569071	811420
CYB5B	0	0	0	2.25137e+06	2.72215e+06	2.90004e+06	3.45767e+06	2.74277e+06	2.96438e+06
AARS2	0	0	0	376247	437399	378332	586744	427109	481710
GRHPR	0	0	0	1.02814e+06	918358	0	801764	904388	774359
CRIP2	0	0	0	1.97711e+06	1.49768e+06	2.77486e+06	649165	657031	679370
PGM2	0	0	0	1.47184e+06	1.23922e+06	1.4038e+06	3.39017e+06	4.04782e+06	1.62853e+06
TBXAS1	0	0	0	1.58993e+06	2.14211e+06	1.68207e+06	0	902236	1.016e+06
TKFC	0	0	0	1.57358e+06	1.72686e+06	1.27546e+06	1.03838e+06	824660	909535
PEPD	0	0	0	6.30097e+06	8.13285e+06	6.72214e+06	4.16916e+06	4.11859e+06	3.50417e+06
CCDC6	0	0	0	1.4473e+06	1.69731e+06	2.05918e+06	150973	2.59222e+06	3.74069e+06
PLAA	0	0	0	400152	547556	1.13739e+06	1.94785e+06	3.23826e+06	1.99743e+06
HEL20	0	0	0	3.9666e+06	5.11478e+06	4.29258e+06	8.42544e+06	7.0779e+06	5.29207e+06
DNAPTP6	0	0	0	1.4706e+06	1.70584e+06	1.17419e+06	4.83965e+06	3.87049e+06	4.02831e+06
SEC62	0	0	0	1.54638e+06	1.88993e+06	1.80127e+06	4.34487e+06	3.70585e+06	4.25922e+06
AHCYL1	0	0	0	1.08338e+06	1.56963e+06	1.13088e+06	2.62163e+06	5.40805e+06	3.49816e+06
CCAR1	0	0	0	2.12513e+06	2.37809e+06	2.93971e+06	1.5378e+06	1.30631e+06	3.67233e+06
CLIP2	0	0	0	0	689168	491705	1.82395e+07	1.65433e+07	1.61065e+07
FARSA	0	0	0	6.44237e+06	8.16528e+06	6.17508e+06	7.87174e+06	1.17538e+07	9.75399e+06
PPCS	0	0	0	2.45513e+06	2.65708e+06	3.09697e+06	1.30713e+06	836416	1.04541e+06
SURF4	0	0	0	0	1.0687e+06	936927	1.0274e+06	2.30434e+06	1.01813e+06
SBDS	0	0	0	3.42479e+06	2.40528e+06	3.62181e+06	5.24413e+06	3.11048e+06	4.01592e+06
LACTB2	0	0	0	0	1.31485e+06	1.68667e+06	0	0	0
SQSTM1	0	0	0	627887	1.30473e+06	1.28817e+06	1.40821e+06	1.81846e+06	1.13109e+06
MAT2B	0	0	0	1.1386e+06	1.60369e+06	1.42078e+06	2.57313e+06	1.45222e+06	1.51955e+06
SERPINB1	0	0	0	986914	1.156e+06	1.45406e+06	0	3.10739e+06	2.85809e+06
XPO7	0	0	0	2.02579e+06	2.33715e+06	1.80077e+06	2.02487e+07	1.83817e+07	1.43169e+07
ATP1B3	0	0	0	1.57518e+06	2.17908e+06	2.5916e+06	6539745	6.22301e+06	1.83431e+06
PRRC1	0	0	0	1.80768e+06	2213676	2.05875e+06	3.03784e+06	2.49373e+06	1.56797e+06
OSBP	0	0	0	1.55878e+06	1.39416e+06	1.15667e+06	4.36644e+06	4.62693e+06	4.87301e+06
TMEM214	0	0	0	9.70545e+06	1.40129e+07	1.28598e+07	0	783035	835222
LYAR	0	0	0	0	0	0	0	836955	0
CSNK2A2	0	0	0	765058	666328	511653	1.7958e+06	1.52183e+06	1.86606e+06
RAB5B	0	0	0	1.98002e+06	1.98762e+06	2.35433e+06	2.62618e+06	2.98456e+06	1.88793e+06
NDUFB10	0	0	0	795622	870070	628452	1.66926e+06	1.34503e+06	686617
DHX30	0	0	0	845113	1711009	733385	1.37677e+06	783107	2.09845e+06
PLOD2	0	0	0	2.00801e+06	2.48272e+06	1.82569e+06	2468599	1.99503e+06	2.12827e+06
EIF6	0	0	0	1.37122e+06	1.12536e+06	1.5991e+06	2.45109e+06	1.61962e+06	1.42258e+06
DFNA5	0	0	0	796366	1.43333e+06	1.25856e+06	4.35317e+06	5.02108e+06	4.08177e+06
THOP1	0	0	0	1.61012e+07	1.9755e+07	1.28799e+07	18693718	1.87566e+07	2.0618e+07
ZFPL1	0	0	0	3.70822e+06	5.60003e+06	2.13274e+06	6.67895e+06	4.92839e+06	4.31545e+06
MCTS1	0	0	0	3.55178e+06	4.35511e+06	4.42416e+06	8.59292e+06	8.04125e+06	7.04503e+06
NDUFV1	0	0	0	1.26448e+06	2.78927e+06	2.68888e+06	2.37704e+06	2.28181e+06	3.64622e+06
DAZAP1	0	0	0	0	847950	0	1.02295e+06	1.11697e+06	0
PACSIN2	0	0	0	0	0	5.10435e+06	2.15898e+06	3.45485e+06	2.82504e+06
COPS2	0	0	0	2.45953e+06	2.56051e+06	3.96204e+06	6.91039e+06	6.56884e+06	4.23528e+06
VPS26A	0	0	0	0	1.21772e+06	1.04215e+06	1.75202e+06	1.65962e+06	1.50446e+06
HLA-A	0	0	0	0	816203	417626	1.0847e+06	1.14275e+06	1.05734e+06
MYL6	0	0	0	0	0	0	0	1.29617e+06	0
PRDX3	0	0	0	1.77101e+06	740822	2.22141e+06	2.83649e+06	1.57623e+06	2.83935e+06
CKB	0	0	0	3.12177e+06	4358843	4.18508e+06	4.74135e+06	3.58945e+06	3.58067e+06
RBM12B	0	0	0	1.29272e+06	1.46353e+06	1.17037e+06	0	0	640455
VPS29	0	0	0	1.27888e+06	1.11555e+06	1.07729e+06	1555341	1.19289e+06	1.36287e+06
SRPR	0	0	0	1.84316e+06	1.94361e+06	1.46862e+06	2319904	2.73033e+06	2.40427e+06
NUP98	0	0	0	1.56799e+06	0	0	0	0	396343
PDCD6	0	0	0	1.15534e+06	1.02979e+06	2.14945e+06	3.17724e+06	2.83788e+06	1.34426e+06
ZRANB2	0	0	0	1.99743e+06	4.08236e+06	776533	3.37586e+06	4.06549e+06	4.96654e+06
NEMF	0	0	0	1.75933e+06	928414	0	1.39097e+06	1.83968e+06	1.88769e+06
DCTN4	0	0	0	2.8322e+06	2.70164e+06	2.41254e+06	5036544	3.88172e+06	4.17016e+06
PRPF40A	0	0	0	6.69518e+06	7.34274e+06	8.37173e+06	1.01288e+07	9.38657e+06	7.39451e+06
CDK5	0	0	0	2.86127e+06	5.98476e+06	3.86584e+06	7.12189e+06	5.16057e+06	2.71079e+06
GSTM2	0	0	0	1.31965e+06	1.49821e+06	1.11271e+06	1.69347e+06	1.37693e+06	1.62834e+06
DBN1	0	0	0	0	315054	0	0	2.27503e+06	3.93529e+06
ESYT2	0	0	0	1.47881e+06	1.82488e+06	1.35796e+06	5.35104e+06	3.38192e+06	4.64782e+06
BOLA2B	0	0	0	1.75282e+06	625472	2.17688e+06	805303	669073	706659
RPRD1B	0	0	0	0	864445	3.52124e+07	2.53169e+06	2.29923e+06	1.59951e+06
RRP12	0	0	0	0	3.08796e+06	2.66226e+06	6.79423e+06	4.14877e+06	4.64662e+06
DKFZp586M2023	0	0	0	1.04359e+06	0	1.9619e+06	361291	632927	1.14131e+06
PURA	0	0	0	812281	561106	684825	795648	732111	655770
TROVE2	0	0	0	1.26032e+06	1470197	1.42847e+06	2.91533e+06	2.41607e+06	2.5879e+06
WDR26	0	0	0	1.56677e+06	1.87712e+06	3.26622e+06	913036	912464	927730
ATP1B1	0	0	0	0	1.79632e+06	1.53577e+06	2.01173e+06	2.02845e+06	1.57614e+06
PLAT	0	0	0	0	0	0	992653	1.35593e+06	0
PDS5A	0	0	0	0	346148	0	0	0	468366
RBM15	0	0	0	0	485726	1.00882e+06	468232	522165	548449
EPS8L2	0	0	0	1.77523e+06	2.50607e+06	1.57409e+06	9.79622e+06	8.58861e+06	7.25951e+06
UNC45A	0	0	0	3.41889e+06	4.89271e+06	3.57091e+06	3.38784e+06	3.81364e+06	3.33453e+06
SF3B3	0	0	0	1.09283e+06	949133	702046	836699	1.32215e+06	2.10305e+06
JUP	0	0	0	0	0	886773	1.20087e+06	1.17544e+06	1.17879e+06
SCYL2	0	0	0	2.09153e+06	2.99707e+06	2.45991e+06	3.73311e+06	2.71335e+06	1.99379e+06
ERGIC1	0	0	0	1.77132e+06	3204053	2.59748e+06	3.01044e+06	2.70672e+06	2.5718e+06
DKFZp686M0919	0	0	0	2.1417e+06	3.92164e+06	2.44119e+06	1.02173e+07	1.26742e+07	3.21278e+07
SUMO3	0	0	0	2.63832e+06	2262796	2.5104e+06	3765851	2.61935e+06	2.82195e+06
SWAP70	0	0	0	5.44087e+06	1899226	1.29445e+06	1.39004e+06	1.36115e+06	8.82741e+06
NDUFS2	0	0	0	0	1.82028e+06	0	0	0	0
SSR1	0	0	0	3.7076e+06	4.15664e+06	4.50052e+06	4.98422e+06	3.92476e+06	3.89318e+06
RIC8A	0	0	0	2.72398e+06	3437188	2.62216e+06	3.30768e+06	3.60975e+06	3.58928e+06
ESD	0	0	0	1.14798e+06	1.02317e+06	1.26297e+06	5.55056e+06	4.65275e+06	4.19996e+06
SRP19	0	0	0	0	0	0	0	0	549799
LAMP1	0	0	0	1.16399e+06	2.18648e+06	1.39602e+06	4990246	7.513e+06	6.50749e+06
DNTTIP2	0	0	0	0	0	0	5106650	4.70352e+06	5.81055e+06
EIF3K	0	0	0	849438	1.01077e+06	1.45083e+06	0	2.16239e+06	1.21844e+06
CHTOP	0	0	0	1.50309e+06	175840	1.53724e+06	845159	1.75029e+06	1.70388e+06
PTPA	0	0	0	1.20156e+06	0	0	2.18586e+06	1.5312e+06	1.64508e+06
DIABLO	0	0	0	1.52813e+07	14553358	1.43126e+07	20176950	2.19659e+07	1.89824e+07
POU4F3	0	0	0	0	1.24496e+06	0	0	0	1.0693e+06
GLRX3	0	0	0	1.82307e+06	2223981	2.52383e+06	5825694	4.61411e+06	4.11958e+06
NAT10	0	0	0	1.12567e+06	1.53697e+06	1.31358e+06	3.34664e+06	2.70233e+06	2.31283e+06
SLC1A5	0	0	0	497880	0	0	0	561819	0
TSN	0	0	0	0	0	906939	3.7471e+06	3.86062e+06	2.40932e+06
GSTK1	0	0	0	1.08198e+06	1.08247e+06	1.34853e+06	1.99651e+06	1.45358e+06	1.36049e+06
ACSF2	0	0	0	508406	724184	0	2.41132e+06	2.72254e+06	1.9399e+06
NIPSNAP2	0	0	0	1.60154e+06	2.04881e+06	2.1449e+06	3.44839e+06	2.51866e+06	2.36742e+06
EIF2B1	0	0	0	884669	1.00792e+06	1.05811e+06	1.29268e+06	1.24961e+06	896051
SEC13	0	0	0	431397	1.36701e+06	1.25237e+06	1.03998e+06	1.21332e+06	834154
NMD3	0	0	0	836682	982454	767831	2.371e+06	2.58008e+06	2.30845e+06
STK39	0	0	0	0	1.12571e+06	0	1.44493e+06	0	0
ARIH1	0	0	0	761819	420566	956779	7.62768e+06	1.48686e+07	1.16777e+07
NPTN	0	0	0	1.77065e+06	1851214	1.33285e+06	1.65227e+06	1.7057e+06	1.64894e+06
GATD3B	0	0	0	538869	0	730762	0	0	1.00194e+06
COX2	0	0	0	684909	898110	1.20044e+06	1.29759e+06	1.53349e+06	1.1432e+06
UFL1	0	0	0	0	834542	1.47026e+06	4.35429e+06	3.67003e+06	4.17835e+06
RELA	0	0	0	3.11394e+06	2.43131e+06	2.26123e+06	3.84428e+06	3.84982e+06	4.67354e+06
VTI1B	0	0	0	0	597983	0	868251	773671	583583
p14ARF	0	0	0	993163	1.59709e+06	1.19865e+06	3314724	2.19846e+06	2.75707e+06
SMC4	0	0	0	1.22084e+06	1.03825e+06	643511	580926	486610	1.17277e+06
AHSG	0	0	0	0	584806	1.15067e+06	672932	751378	0
GOLGA2	0	0	0	0	329474	0	0	0	0
HSPBP1	0	0	0	847354	1.10478e+06	999080	1.70222e+06	1.58873e+06	989563
DDRGK1	0	0	0	0	0	0	683507	884211	905876
TIAL1	0	0	0	965996	1.8737e+06	1.60142e+06	538708	931374	398981
RAB18	0	0	0	0	0	0	1.30623e+06	7.18794e+06	1.24701e+06
ASAP1	0	0	0	994063	1.08677e+06	839823	0	0	1.3982e+06
PRPF38A	0	0	0	0	1.22112e+06	1.35393e+06	0	1.79679e+06	1.13484e+06
RRAS2	0	0	0	678001	1.06788e+06	1.05181e+06	1.48966e+06	949276	720697
RPLP2	0	0	0	0	1.35033e+06	0	0	1.20404e+06	0
H1-10	0	0	0	1.115e+07	13221892	1.01341e+07	2.06717e+07	1.85248e+07	2.04362e+07
STX12	0	0	0	832662	0	955081	446347	406784	426110
UBE2Z	0	0	0	1.31998e+06	1.86067e+06	1.68181e+06	2.1957e+06	1.80863e+06	1.97294e+06
GMDS	0	0	0	1.00678e+06	1.71959e+06	934488	1416162	1.28518e+06	1.20551e+06
FKBP2	0	0	0	1.28261e+06	1.50245e+06	1.43797e+06	1376185	1.32943e+06	1.27766e+06
DNPEP	0	0	0	1.36585e+06	2.08133e+06	1.68925e+06	1.8376e+06	4.16563e+06	1.62585e+06
EPS15L1	0	0	0	1.00777e+06	1.23403e+06	1.12335e+06	944461	864098	1.71534e+06
PARVB	0	0	0	965578	1.02297e+06	1.1149e+06	1.41368e+06	1.23342e+06	1.05665e+06
PSMF1	0	0	0	0	0	805090	0	1.16055e+06	864147
ITGA2	0	0	0	1.18603e+06	3.28155e+06	480066	0	0	0
SH3GL1	0	0	0	2.90169e+06	2.46484e+06	1.3394e+07	3802490	5.12322e+06	5.01764e+06
MAP1B	0	0	0	584640	723173	820260	1.18162e+06	615832	780732
DKFZp686N1815	0	0	0	535598	1.20446e+06	0	1.23185e+06	0	0
APOBEC3F	0	0	0	703669	873101	1.05165e+06	4.8845e+06	3.21956e+06	2.50721e+06
USP4	0	0	0	916345	1.3694e+06	0	1.18051e+06	914965	975308
PGAM5	0	0	0	1.85182e+06	2.50971e+06	2.43506e+06	2555960	3.48567e+06	2.7275e+06
NDUFS7	0	0	0	779056	593136	603914	914753	846443	927258
NCKAP1	0	0	0	921932	864540	717982	2.45338e+06	1.91502e+06	2.13532e+06
IVD	0	0	0	0	0	0	4.18424e+06	3.07319e+06	3.16754e+06
CTSZ	0	0	0	781853	1.14209e+06	0	3.15638e+06	5.22411e+06	5.9014e+06
U2SURP	0	0	0	701153	1319689	1.16008e+06	4.40243e+07	3.3405e+07	2.98183e+07
PPP1R12A	0	0	0	1.268e+06	2.31495e+06	1.74177e+06	1.7973e+06	1.54417e+06	1.61788e+06
NDUFB11	0	0	0	1.09016e+06	0	1.08107e+06	0	0	0
ARHG	0	0	0	746000	872798	1.08391e+06	1.30783e+06	999012	1.8089e+06
CBL	0	0	0	324182	400613	300485	0	0	0
TLN1	0	0	0	0	1.02577e+06	0	0	4.29787e+07	8.37219e+07
GTPBP1	0	0	0	456197	640072	526986	1.95919e+06	1.9746e+06	862422
FABP4	0	0	0	0	2.94475e+06	0	4593784	3.9218e+06	3.38473e+06
CEBPZ	0	0	0	861188	877097	616193	1529790	1.0387e+06	1.55864e+06
TMED7-TICAM2	0	0	0	769801	691138	693298	1.2491e+06	927339	920859
LAMB3	0	0	0	1.16778e+06	0	1.21704e+06	0	212186	617211
GNS	0	0	0	1.37629e+06	2.39479e+06	1.94683e+06	1.85528e+06	1.99009e+06	1.27433e+06
LAMP2	0	0	0	4.18067e+06	5.54199e+06	4.46539e+06	3.41747e+06	3.10076e+06	3.83196e+06
PLEKHF1	0	0	0	0	954869	854331	1.06038e+06	841188	977904
TBC1D5	0	0	0	0	468904	520395	0	0	0
PSMD10	0	0	0	1.14716e+06	1.10323e+06	1.25404e+06	1.41215e+06	891133	1.85799e+06
ZW10	0	0	0	714425	900376	585394	740826	718735	734065
GALE	0	0	0	977319	0	1.09849e+06	1.41845e+06	1.0006e+06	981004
PLCH1	0	0	0	520928	2.15808e+06	1.34381e+06	2.09302e+06	2.38334e+06	1.75356e+06
DRG2	0	0	0	882317	1184651	907444	1.44986e+06	762690	1.21915e+06
LOC392793	0	0	0	1.34513e+06	1.83137e+06	2.48464e+06	3.51202e+06	2.60017e+06	1.99625e+06
HRB	0	0	0	0	0	0	934988	1.39625e+06	1.08595e+06
DCTN2	0	0	0	855678	1.08637e+06	1.64948e+06	1.03553e+06	1.05829e+06	779642
IDE	0	0	0	0	3371339	2.74775e+06	4.07772e+06	3.33222e+06	1.71387e+06
COPS6	0	0	0	1.10893e+06	1.51677e+06	1.33768e+06	3.05143e+06	2.49832e+06	2.11995e+06
PLBD2	0	0	0	895839	0	1.01905e+06	1042685	1.16813e+06	706838
DKFZp564F123	0	0	0	0	512043	370501	0	369669	352697
IFI35	0	0	0	0	336227	422925	678678	521155	0
HLA-B	0	0	0	0	1.02322e+06	857699	1.81958e+06	922877	1.04636e+06
HCFC1	0	0	0	1.50738e+06	1.66815e+06	1.18206e+06	2.39619e+06	3.41578e+06	3.73265e+06
IFIT2	0	0	0	2.41445e+06	3.58049e+06	2.91549e+06	2.30167e+07	2.49301e+07	2.31544e+07
IFIT3	0	0	0	876487	2.0585e+06	1.51003e+06	7.4176e+06	9.08141e+06	6.67818e+06
IRF3	0	0	0	1.13858e+06	1.25506e+06	1.18009e+06	1.4969e+06	1.47523e+06	0
SAE1	0	0	0	1.16389e+06	1.98495e+06	2.03866e+06	3.957e+06	3.56386e+06	2.83405e+06
CD151	0	0	0	2.63524e+06	2.59561e+06	2.05425e+06	4070571	4.58582e+06	4.47592e+06
DDX42	0	0	0	2.98928e+06	4309429	2.96714e+06	5.50361e+06	4.88727e+06	5.15484e+06
B2M	0	0	0	533871	0	794889	0	849423	789330
RRP1	0	0	0	1.23394e+06	1.62369e+06	1.20021e+06	2.25585e+06	0	1.99099e+06
SARNP	0	0	0	673319	492349	949031	1.11348e+06	0	725714
HLA-A	0	0	0	0	3101382	2.55641e+06	3.81609e+06	0	3.71231e+06
CMPK1	0	0	0	1.44286e+06	1.37064e+06	1.77042e+06	1689906	1.67304e+06	1.89247e+06
AACS	0	0	0	1.10096e+06	1.23451e+06	1.27161e+06	1.32444e+06	0	1.41412e+06
STXBP1	0	0	0	1.33548e+06	788823	1.06124e+06	1.65543e+06	1.79514e+06	1.38586e+06
VMA21	0	0	0	1.57034e+06	1830270	1.57378e+06	2.04692e+06	2.02965e+06	0
SMC1L1	0	0	0	710102	0	710110	0	0	0
SHTN1	0	0	0	0	544722	0	639522	0	0
REEP6	0	0	0	3.39598e+07	55941756	42763618	55615996	5.56964e+07	4.25602e+07
AIMP1	0	0	0	824143	1.19001e+06	1.71968e+06	1723695	1.56922e+06	1.27532e+06
MRPL34	0	0	0	0	0	0	612564	428706	562409
STAT2	0	0	0	2.45903e+06	2.55045e+06	2.56026e+06	4.99205e+06	4.0105e+06	4.40803e+06
NCBP1	0	0	0	0	1.09756e+06	911189	1.148e+06	1.50234e+06	1.40206e+06
TRMT10C	0	0	0	0	0	1.72326e+06	4.14194e+06	947143	785080
WDR43	0	0	0	1.8097e+06	1.85922e+06	1.83994e+06	1.32351e+06	1.28658e+06	1.21495e+06
SMARCA5	0	0	0	0	697041	0	898634	757420	991493
APPL1	0	0	0	0	187278	268341	193267	272284	0
TCAF2C	0	0	0	742898	543240	0	0	705483	1.27199e+06
GBA1	0	0	0	1.39601e+06	0	0	2.28232e+06	1.44688e+06	0
PGM2L1	0	0	0	713980	830476	775209	1.10134e+06	2.41247e+06	2.34749e+06
AKAP17A	0	0	0	481767	434911	319532	406270	342058	318158
FNTA	0	0	0	917747	1.04927e+06	878387	1.01027e+06	846812	798024
DENR	0	0	0	1.37505e+06	1.32602e+06	1.34316e+06	0	1.24636e+06	1.23443e+06
AIMP2	0	0	0	0	0	0	0	1.40107e+06	1.07917e+06
ATP5ME	0	0	0	410338	0	544482	0	0	645355
WDR77	0	0	0	1.09895e+06	1.11341e+06	1.26831e+06	1.46206e+06	1.069e+06	1.00173e+06
KDM1A	0	0	0	1.01011e+06	751582	888323	1.12367e+06	803351	686592
RSU1	0	0	0	945463	1.06334e+06	965616	1258465	888873	904602
SCP2	0	0	0	788200	678306	878805	1.04754e+06	730404	886260
SNX3	0	0	0	948014	716769	946610	1.66879e+06	986223	1.0273e+06
COPS8	0	0	0	715800	1.09251e+06	1.33784e+06	1.40293e+06	1.33833e+06	1.04051e+06
KIAA0415	0	0	0	853368	1.37986e+06	895302	1.35242e+06	1.05823e+06	972946
CYP51A1	0	0	0	820404	630866	0	969852	0	0
WDR57	0	0	0	843552	1.13093e+06	1.02657e+06	1.32916e+06	1.15382e+06	929309
AGR2	0	0	0	4.28932e+06	452202	6.78223e+06	1.52808e+06	5.39317e+06	4.58112e+06
LRRC40	0	0	0	0	1.48857e+06	1.19407e+06	1.42375e+06	1.53711e+06	1.81421e+06
MBOAT7	0	0	0	0	0	0	1.0128e+06	1.32255e+06	1.40953e+06
PURB	0	0	0	371371	214512	749152	0	683096	521632
CTTNBP2NL	0	0	0	2.49581e+06	3830141	3.20527e+06	5.3053e+06	4.91711e+06	3.49962e+06
GIT2	0	0	0	0	0	0	991730	575588	0
WDR64	0	0	0	7.4695e+06	0	0	0	0	8.28877e+06
UBE3C	0	0	0	1.25306e+06	2.68365e+06	1.86975e+06	477836	0	515066
SYNJ2BP	0	0	0	424417	523359	605465	11355941	7.31779e+06	4.34501e+06
MVD	0	0	0	0	8481241	7.58662e+06	13366284	8.83794e+06	9.01069e+06
SLC35G2	0	0	0	1.88853e+06	411074	3.72416e+06	1.90386e+06	1.32018e+06	1.36506e+07
YTHDC1	0	0	0	1.7591e+06	450866	2.76846e+06	1.30923e+06	3.9435e+06	3.932e+06
HECTD3	0	0	0	748616	744511	785572	1.16955e+06	0	0
MTX1	0	0	0	0	0	0	952566	674970	806109
SMAP2	0	0	0	995376	831140	1.00301e+06	995424	798562	666432
IRX4	0	0	0	1.24371e+06	1.87552e+06	1.52648e+06	1.009e+06	599887	711634
NAPSA	0	0	0	782141	977142	1.00964e+06	1.47461e+06	1.10357e+06	713663
CTH	0	0	0	0	1925901	1.73068e+06	3.5869e+06	2.80267e+06	2.26735e+06
FRYL	0	0	0	974110	0	1.60268e+06	0	1.12204e+06	1.43381e+06
VCPIP1	0	0	0	459844	0	477693	0	0	826120
AAAS	0	0	0	0	0	0	691598	660979	424704
HLCS	0	0	0	857386	1.25809e+06	1.13482e+06	1.67645e+06	1.29338e+06	972875
POLDIP3	0	0	0	272677	294997	496839	395892	0	232463
LOC392742	0	0	0	33450.7	220988	159123	159214	202198	99604.1
TAPBP	0	0	0	1.25766e+06	2.00157e+06	1.47338e+06	4.57738e+06	3.48977e+06	3.42174e+06
HSP90AB1	1.56129e+08	1.25632e+08	1.32614e+08	2.39988e+08	2.50338e+08	2.04316e+08	4.03308e+08	377907504	3.29433e+08
EL52	1.86637e+08	1.3571e+08	1.60172e+08	4.98819e+08	4.85135e+08	4.6663e+08	5.01001e+08	5.24056e+08	4.99087e+08
PKM	1.81383e+07	28875069	2.57018e+07	7.84912e+07	31402946	5.57848e+07	59302427	6.00889e+07	6.38554e+07
EEF2	2.03445e+08	1.13773e+08	1.34017e+08	3.47647e+08	3.13361e+08	2.61073e+08	3.04077e+08	3.25361e+08	3.30468e+08
PKM2	1.54216e+06	1.76367e+06	1.51644e+06	9.15072e+06	9.63099e+06	8.26996e+06	12259907	1.261e+07	1.02373e+07
HEL113	1.3277e+07	1.87747e+07	1.34752e+07	1183180175	1002701743	1009805890	1368219062	1438041311	1599215229
HEL-S-72p	9.74948e+07	1.01666e+08	9.21734e+07	5.98643e+07	5.05241e+07	4.94407e+07	6.4057e+07	6.14046e+07	6.65636e+07
ANXA2	1.47902e+08	1.91345e+08	1.70547e+08	5.13684e+08	5.99373e+08	6.09921e+08	8.41726e+08	8.10978e+08	7.52326e+08
TUBB	2.98896e+06	3.32889e+06	999185	1.14409e+07	8901278	1.26758e+07	189848253	1.85989e+08	2.06015e+08
LMNA	8.30891e+07	9.97915e+07	8.47686e+07	2.10021e+08	2.68141e+08	2.31672e+08	4.12249e+08	4.32326e+08	4.07375e+08
TUBB4A	1.64123e+06	1.59192e+06	1.44511e+06	3.58866e+06	5.28577e+06	4.9152e+06	6245502	6.45418e+06	4.92134e+06
HEL-S-17	2.30293e+08	2.92723e+08	2.43125e+08	7.99317e+08	7.5774e+08	8.20757e+08	1007590251	9.94415e+08	9.8145e+08
HSPD1	8.20411e+07	114532663	9.71556e+07	3.65262e+08	3.93759e+08	4.10338e+08	2.60091e+08	2.88012e+08	2.85515e+08
HEL-S-87p	7.55397e+07	9.61647e+07	9.91624e+07	4.36808e+08	442049691	4.56762e+08	5.01643e+08	4.50568e+08	5.06598e+08
KRT1	7.14801e+07	7.99601e+07	4.2909e+07	2.67631e+07	1.81651e+07	1.56145e+07	2.88806e+07	41018625	8.19243e+07
VCL	6.40046e+07	4.24671e+07	4.29121e+07	1.55686e+08	1.36076e+08	1.0951e+08	6.69405e+08	6.04104e+08	6.68887e+08
HSP90B1	7.60104e+07	5.44209e+07	5.97251e+07	3.80221e+08	3.73124e+08	3.81308e+08	4.15812e+08	4.9231e+08	4.11449e+08
HSPA1B	4.01724e+07	3.87223e+07	3.99663e+07	1.25282e+08	1.11757e+08	1.16151e+08	1.35955e+08	1.46279e+08	1.56263e+08
VCP	4.5326e+07	2.71698e+07	3.00758e+07	1.60641e+08	1.59143e+08	1.55204e+08	2.04133e+08	2.16912e+08	1.94029e+08
TUBA1C	6.90939e+07	8.15436e+07	7.31211e+07	4.8158e+06	1.99639e+06	3.88947e+06	4602487	5.3876e+06	4.73483e+06
MTHFD1	5.27741e+07	3.6449e+07	4.15015e+07	1.77022e+08	1.99383e+08	1.82635e+08	1.96513e+08	1.80806e+08	1.63132e+08
RPL7A	9.08433e+07	7.8576e+07	8.27398e+07	102586721	9.96958e+07	7.72389e+07	1.44171e+08	1.25415e+08	1.74678e+08
TUBB3	1.77051e+06	2.88188e+06	2.83405e+06	1.87943e+06	1.72296e+06	2.45932e+06	5.02309e+06	5.57088e+06	5.27438e+06
PABPC1	8.33087e+07	6.58878e+07	6.85134e+07	1.16208e+08	1.24013e+08	1.06039e+08	1.46985e+08	1.50714e+08	1.39943e+08
HEL-S-68p	2.9776e+07	3.55527e+07	2.90951e+07	227145424	189007820	2.09404e+08	2.01595e+08	2.22692e+08	2.07593e+08
ATP5F1A	5.75669e+07	7.61053e+07	6.05729e+07	1.75131e+08	1.75163e+08	1.70205e+08	2.22444e+08	2.19289e+08	1.81591e+08
HEL-S-89n	2.11076e+07	2.7196e+07	2.38354e+07	1.68989e+08	1.5727e+08	2.61078e+08	235358573	3.07887e+08	2.52113e+08
GAPDH	3.0208e+08	3.43222e+08	308734537	9.73799e+08	9.04537e+08	8.78269e+08	1201228263	1019093749	9.9321e+08
CCT8	4.23785e+07	51881504	4.57412e+07	6.92865e+07	6.71983e+07	6.88293e+07	6.02526e+07	6.29035e+07	7.58719e+07
PSMD2	1.95639e+07	1.50895e+07	1.77986e+07	4.57662e+07	5.11361e+07	4.9596e+07	6.08635e+07	6.73179e+07	5.56022e+07
MSN	4.65091e+07	3.76548e+07	3.46361e+07	2.41542e+08	1.31967e+08	1.64032e+08	2.10228e+08	2.80763e+08	2.50819e+08
YBX1	1.91009e+07	2.52684e+07	2.1109e+07	2.23397e+07	2.43404e+07	3.4357e+07	2.52093e+07	3.146e+07	3.36677e+07
RPL4	1.04243e+08	9.60594e+07	9.64017e+07	1.279e+08	1.20185e+08	1.21853e+08	1.23362e+08	112781628	1.68118e+08
NPEPPS	5.53507e+07	3.61521e+07	3.99382e+07	2.01649e+08	2.46077e+08	2.35636e+08	2.21299e+08	2.32146e+08	2.35356e+08
NCL	8.54135e+07	5.00608e+07	6.83956e+07	2.54453e+08	2.34611e+08	2.27407e+08	223086349	2.61367e+08	2.21644e+08
RPL6	8.33734e+07	7.4492e+07	8.05715e+07	1.029e+08	1.25235e+08	8.52715e+07	1.64036e+08	1.58816e+08	1.90047e+08
HNRNPA1	1.45241e+07	1.95424e+07	1.83036e+07	3.03719e+07	2.59971e+07	4.85875e+07	3.32865e+07	3.41908e+07	3.35994e+07
TUBA4A	868880	1.29174e+06	889794	3.0234e+07	1.40024e+07	21996749	4.8026e+06	1.57049e+07	2.26525e+07
LDHA	1.49823e+08	1.71678e+08	1.86088e+08	5.02872e+08	5.68521e+08	6.11663e+08	7.82263e+08	6.14115e+08	6.36465e+08
PYGB	2.00312e+07	8.43119e+06	1.44947e+07	1.20813e+08	9.17648e+07	9.2528e+07	1.26131e+08	1.40237e+08	128801810
ALDH1A3	1.79237e+07	2.17565e+07	1.51162e+07	3.8281e+07	50515429	4.35723e+07	8.06016e+07	8.10759e+07	7.56315e+07
YWHAZ	3.24861e+07	3.66013e+07	4.34122e+07	1.0718e+08	1.12048e+08	1.51037e+08	167379738	1.52681e+08	1.30826e+08
KPNB1	3.93015e+07	2.28822e+07	3.12002e+07	1.42075e+08	1.43713e+08	1.38171e+08	1.9061e+08	1.68709e+08	1.46917e+08
RPS3A	6.19493e+07	5.56663e+07	4.68376e+07	7.12579e+07	7.45953e+07	6.45892e+07	9.89493e+07	1.05903e+08	1.08766e+08
MDH2	1.71193e+07	1.89423e+07	2.44362e+07	78020257	7.29382e+07	8.24304e+07	6.30349e+07	5.26126e+07	4.96097e+07
RPS2	5.60775e+07	5.04611e+07	4.78383e+07	6.46219e+07	5.20157e+07	4.91172e+07	5.01232e+07	5.93174e+07	5.85761e+07
EEF1G	4.15546e+07	5.22045e+07	5.77207e+07	1.71797e+08	1.98134e+08	1.6702e+08	1.98792e+08	177386809	1.95735e+08
RPS8	6.66884e+07	4.95137e+07	6.34168e+07	7.65171e+07	5.64722e+07	5.45321e+07	9.48447e+07	102543242	1.15589e+08
KRT8	8.00537e+07	1.00376e+08	8.54099e+07	1.79747e+08	1.68374e+08	1.74448e+08	2.39761e+08	2.45894e+08	2.54693e+08
EEF1A2	5.76784e+06	7.11802e+06	5.62434e+06	2.53401e+07	8.16531e+06	2.12274e+07	2.38682e+07	3.67021e+07	1.05405e+08
CCT7	3.89991e+07	3.86258e+07	3.30727e+07	7.56887e+07	7.39204e+07	6.31903e+07	8.83873e+07	8.19815e+07	8.59464e+07
KRT2	8.31767e+06	1.05172e+07	6.55471e+06	3.74874e+06	1.33083e+06	1.3156e+06	7.30653e+06	9.22589e+06	1.15079e+07
KRT10	2.96668e+07	5.17304e+07	2.35519e+07	9.39e+06	2.06783e+06	2.65043e+06	9.50341e+07	9.70273e+07	1.01277e+08
HSPA2	3.72672e+06	3.61041e+06	2.93123e+06	2.26386e+07	2.75209e+07	2.47286e+07	2.49236e+07	2.50152e+07	2.23063e+07
TCP1	2.99769e+07	3.1456e+07	2.58732e+07	5.09925e+07	42167568	3.8678e+07	7.23614e+07	7.58511e+07	5.52582e+07
UBA1	1.22004e+07	7.31643e+06	8.33234e+06	1.22563e+08	1.28015e+08	1.09111e+08	1.36945e+08	1.26649e+08	1.35211e+08
RAN	6.40205e+07	6.0196e+07	7.48051e+07	8.95586e+07	7.38423e+07	7.78463e+07	1.30579e+08	113906599	9.94875e+07
PLS3	29410942	3.18664e+07	2.91977e+07	4.63892e+07	5.05251e+07	5.52569e+07	7.91476e+07	7.66082e+07	7.98651e+07
HEL103	9.48618e+06	4.76383e+06	5.90253e+06	2.22709e+07	3.15148e+07	2.52395e+07	4.39982e+07	4.04213e+07	5.38167e+07
HEL-S-49	1.46226e+07	1.53329e+07	2.29146e+07	8.56052e+07	6.53417e+07	1.28972e+08	112660593	9.77904e+07	1.08406e+08
KRT7	2.97499e+08	3.08316e+08	3.0098e+08	0	1.343e+07	1.08328e+07	96029401	1.07806e+08	8.91316e+07
FSCN1	2.46408e+07	3.0754e+07	2.40866e+07	1.27103e+08	1.18192e+08	1.11603e+08	1.54899e+08	1.51924e+08	131313998
PTBP1	1.82432e+07	2.17602e+07	1.71131e+07	2.6222e+07	2.11977e+07	2.70854e+07	2.73719e+07	3.36113e+07	3.34687e+07
PABPC4	2.31998e+07	21354918	2.61142e+07	2.69195e+07	2.62822e+07	2.66822e+07	4.71807e+07	4.27499e+07	4.24523e+07
AHCY	4.14246e+07	5.06102e+07	4.27581e+07	100929592	1.14351e+08	1.04713e+08	1.51986e+08	1.48797e+08	1.38389e+08
VDAC2	2.37894e+07	2.65311e+07	2.65466e+07	5.32747e+07	5.5876e+07	6.01545e+07	8.51535e+07	7.22754e+07	5.98623e+07
EZR	1.07926e+07	6.14363e+06	6.83298e+06	3.0067e+07	2.11143e+07	2.98747e+07	3.08337e+07	4.02197e+07	3.46545e+07
RDX	5.6181e+06	4.7745e+06	4.20445e+06	1.75171e+07	1.97393e+07	1.85601e+07	1.8488e+07	2.34981e+07	2.17634e+07
ANXA1	1.93469e+07	2.12633e+07	1.89736e+07	7.48391e+07	7.47813e+07	7.3671e+07	1.05951e+08	8.60975e+07	8.01865e+07
RACK1	3.36714e+07	3.90664e+07	3.40762e+07	4.07254e+07	4.80589e+07	4.42946e+07	6.24943e+07	5.23654e+07	4.2133e+07
RPL7	5.88661e+07	5.31433e+07	5.35227e+07	6.11965e+07	6.01699e+07	4.67774e+07	7.60606e+07	7.26151e+07	8.48229e+07
RPS4X	7.22349e+07	7.12243e+07	7.03793e+07	1.04818e+08	7.53288e+07	9.60994e+07	7.63358e+07	7.68287e+07	9.35139e+07
SEPTIN9	1.55368e+07	1.33533e+07	1.33114e+07	5.66647e+07	5.78515e+07	5.15483e+07	7.64567e+07	8.22099e+07	7.7e+07
KRT75	8.69042e+06	9.33313e+06	7.11036e+06	7.85756e+07	8.23536e+07	7.44499e+07	7.36712e+07	7.23434e+07	6.25494e+07
HSP90AB2P	6.34736e+06	4635219	3.40897e+06	5.33872e+06	4.07075e+06	4.33662e+06	6.83087e+06	8.57514e+06	9.1819e+06
RPN1	1.06292e+07	1.1488e+07	9.85931e+06	4.11324e+07	3.7942e+07	3.35259e+07	7.11775e+07	7.7928e+07	6.75316e+07
PAICS	1.08904e+07	1.29016e+07	1.43041e+07	4.48185e+07	5.12457e+07	4.98619e+07	6.23703e+07	5.62003e+07	5.06345e+07
HNRNPM	1.79669e+07	1.9219e+07	1.66597e+07	6.9466e+07	7.41545e+07	7.31876e+07	7.37036e+07	7.76339e+07	7.05977e+07
HNRNPU	1.98872e+07	1.75975e+07	8.68867e+06	1.24e+08	9.21047e+07	6.94601e+07	1.48742e+08	1.37749e+08	1.98058e+08
PGM1	9.22059e+07	105386050	1.08927e+08	6.6196e+07	6.83843e+07	6.74303e+07	9.4529e+07	1.01378e+08	8.08646e+07
RPL23A	2.78267e+07	2.33475e+07	2.99127e+07	1.47863e+07	2.58541e+07	2.89675e+07	3.01547e+07	4.51751e+07	5.47549e+07
KPNA2	1.94435e+07	2.05676e+07	1.94193e+07	2.44293e+07	3.10349e+07	2.51472e+07	64407245	5.8001e+07	5.26147e+07
DDX17	4.82294e+06	3.25095e+06	4.37417e+06	1.02102e+07	1.15413e+07	9.75245e+06	1.82981e+07	1.92026e+07	1.81482e+07
RPS9	7.56675e+07	6.85103e+07	8.91407e+07	7.1322e+07	6.78286e+07	65804911	1.58112e+08	1.35776e+08	1.72378e+08
DDX3X	1.78378e+07	1.40697e+07	1.51994e+07	2.6705e+07	2.45145e+07	2.54509e+07	2.59916e+07	2.80424e+07	3.75175e+07
SLC25A5	1.86486e+07	1.75966e+07	1.95628e+07	2.37509e+07	26070380	2.0963e+07	43033500	3.53591e+07	3.7873e+07
YWHAB	2.16342e+06	4.05629e+06	4.0613e+06	1.21983e+07	1.55126e+07	1.94511e+07	18883815	1.70382e+07	1.27582e+07
SLC25A6	3.06632e+06	3.69077e+06	3.39201e+06	1.6744e+06	2552488	1.90673e+06	3.42618e+06	3.87361e+06	2.98844e+06
SYNCRIP	1.1277e+07	7438159	1.05409e+07	3.28546e+07	2.36249e+07	2.49775e+07	1.8258e+07	2.05993e+07	2.42348e+07
ANXA5	4.41251e+07	4.76888e+07	4.95144e+07	1.89008e+08	204074087	2.24384e+08	3.14958e+08	2.58024e+08	2.80968e+08
RPS11	6.25572e+07	6.52434e+07	6.59591e+07	4.32823e+07	3.10264e+07	3.8428e+07	147131296	1.33175e+08	1.47527e+08
KRT19	7.40788e+06	1.06769e+07	8.0217e+06	5.28206e+07	6.661e+07	8.82857e+07	9.60941e+07	7.74872e+07	7.3055e+07
HIST1H1E	8.67783e+07	6.71264e+07	8.11494e+07	4.07648e+07	8.61245e+07	5.15977e+07	1.02811e+08	9.79164e+07	1.17199e+08
LDHB	2.69078e+07	2.7236e+07	2.92931e+07	7.9416e+07	1.1898e+08	1.16701e+08	1.18752e+08	9.26857e+07	9.12102e+07
RPS3	5.28985e+07	49118898	5.13918e+07	3.56267e+07	37408274	3.69812e+07	7.21177e+07	7.66063e+07	7.17902e+07
HEL-S-128m	4.96273e+07	5.83484e+07	7.7396e+07	2.52958e+08	1.70262e+08	2.25228e+08	2.22163e+08	1.91207e+08	2.21851e+08
HNRNPC	1.53692e+08	1.49905e+08	1.59058e+08	1.8083e+08	147717854	1.05925e+08	172678246	1.65646e+08	177681702
HSP90AB4P	1.37613e+06	1.11839e+06	973025	0	3077611	0	4.50864e+06	3.46194e+06	4.22115e+06
KRT18	1.02864e+07	1.51143e+07	1.05684e+07	5.22752e+07	5.61224e+07	7.25852e+07	6.16734e+07	7.68744e+07	7.27933e+07
CCT4	1.76175e+07	2.01131e+07	1.99193e+07	4.22498e+07	4.23291e+07	3.86374e+07	5.06711e+07	5.27614e+07	5.10361e+07
TOP1	1.84034e+07	6.23881e+06	1.27096e+07	4.65464e+07	4.63877e+07	3.42693e+07	5.82202e+07	5.53003e+07	5.85206e+07
PUF60	1.30675e+07	1.23823e+07	1.37372e+07	9.30221e+06	9727301	8.76486e+06	1.05648e+07	1.56726e+07	1.11011e+07
KRT9	1.22724e+07	5.10408e+06	7.17744e+06	8.18831e+06	2.8204e+06	3.13555e+06	7.68087e+06	8.43665e+06	2.59832e+07
PHB2	2.72521e+07	3.20867e+07	3.25052e+07	4.59949e+07	3.21075e+07	3.61075e+07	6.22367e+07	5.54247e+07	5.85268e+07
PGAM1	1.06974e+07	1.86179e+07	1.24955e+07	6.24605e+07	56439774	8.45918e+07	8.50737e+07	8.55911e+07	7.91355e+07
RPL12	1.84454e+07	2.17388e+07	1.92164e+07	2.63146e+07	2.03976e+07	2.21725e+07	2.99594e+07	2.36112e+07	1.79404e+07
CAND1	9.71038e+06	5.04368e+06	5.86065e+06	8.16163e+07	8.04213e+07	6.84851e+07	9.11693e+07	7.96082e+07	120723132
RBM14	8.66421e+07	1.58037e+08	1.30918e+08	1.4433e+07	18003775	1.56281e+07	2.21079e+07	1.93238e+07	1.99143e+07
FH	5.64316e+06	1.81725e+07	4.6059e+06	1.85933e+07	2.27284e+07	3.05523e+07	2.3422e+07	2.80372e+07	3.52492e+07
EIF2S3	1.06569e+07	1.35448e+07	1.0435e+07	1.85967e+07	2.17598e+07	2.13671e+07	4.04731e+07	3.99141e+07	3.77119e+07
EIF4A3	8.54912e+06	1.10391e+07	7.11599e+06	1.37752e+07	1.26641e+07	1.15381e+07	3.15661e+07	2.96697e+07	1.90445e+07
CFL1	2.44405e+07	2.38447e+07	3.62736e+07	6.15943e+07	5.54941e+07	6.99036e+07	6.89078e+07	5.48394e+07	5.23194e+07
ACADVL	6.78322e+06	8.78041e+06	5.85151e+06	2.97707e+07	3.17835e+07	3.22755e+07	3.5898e+07	5.29972e+07	4.0893e+07
ATIC	3.23275e+07	4.36676e+07	3.36274e+07	4.62347e+07	4.94882e+07	3.77831e+07	4.22416e+07	5.08553e+07	4.22897e+07
HEL-S-100n	2.08004e+07	2.82657e+07	2.20414e+07	5.44627e+07	6.12033e+07	6.38957e+07	5.7833e+07	6.14619e+07	6.24486e+07
ABCE1	1.31197e+07	1.42475e+07	1.17534e+07	1.53002e+07	1.21992e+07	1.29645e+07	2.16561e+07	2.67458e+07	2.77162e+07
EHD1	9.68399e+06	1.2027e+07	7.69285e+06	6.54263e+07	9.62804e+07	7.79315e+07	3.7719e+07	4.6252e+07	4.17174e+07
AP2A1	1.26195e+07	7.19241e+06	8.48689e+06	2.1982e+07	2.09409e+07	1.62832e+07	2.20206e+07	1.90623e+07	2.41888e+07
XRCC5	2.04443e+07	1.60723e+07	1.64225e+07	6.51501e+07	5.71321e+07	5.7454e+07	7.60153e+07	7.37908e+07	7.90128e+07
PSMB5	4.81111e+06	5.96364e+06	5.64768e+06	6.24907e+06	5699673	4.92401e+06	1.51413e+07	1.32725e+07	1.22542e+07
RPS18	5.78219e+07	4.98518e+07	5.9238e+07	5.96451e+07	4.33146e+07	4.74045e+07	7.91077e+07	6.29309e+07	8.2198e+07
SHMT2	1.29409e+07	1.47313e+07	1.7217e+07	3.94611e+07	3.31142e+07	3.79718e+07	3.15669e+07	4.42362e+07	3.86224e+07
MARS1	5.31419e+06	3.98787e+06	4.47519e+06	2.11433e+07	33210632	2.4313e+07	2.47711e+07	2.25209e+07	1.71263e+07
EIF2S1	2.50997e+07	31521288	2.57118e+07	5.47313e+07	4.69232e+07	4.40285e+07	8.37926e+07	7.75376e+07	5.80493e+07
COPG1	1.24897e+07	7.26682e+06	7.51503e+06	4.31199e+07	4.78605e+07	3.61923e+07	2.31377e+08	2.29164e+08	2.16154e+08
MTA2	1.08892e+07	5437164	9.03069e+06	3.12891e+06	4.52351e+06	3.02291e+06	1.08805e+07	1.36374e+07	1.28263e+07
GPI	1.49654e+07	2.01325e+07	1.37044e+07	6.66076e+07	7.42312e+07	6.90945e+07	9.00977e+07	9.24712e+07	7.72017e+07
LRRC59	3.23869e+07	3.39016e+07	3.13396e+07	4.65971e+07	5.04127e+07	5.10248e+07	59032981	4.69886e+07	43446328
FARSB	2.21389e+07	2.19699e+07	2.12676e+07	3.10794e+07	33162279	2.4036e+07	4.81286e+07	4.52421e+07	4.72862e+07
CYCS	1.81049e+07	1.51026e+07	1.73557e+07	4.57741e+07	39137699	4.13814e+07	5.94033e+07	4.95532e+07	5.03238e+07
YWHAE/FAM22B	6.31642e+06	7.13432e+06	6.94439e+06	2.20187e+07	2.12053e+07	2.95692e+07	2.9873e+07	3.05285e+07	2.5811e+07
POTEJ	2.02205e+06	2216123	1.57845e+06	0	0	0	0	0	0
TALDO1	7.99187e+06	9.86381e+06	9.43114e+06	3.72508e+07	3.27619e+07	3.51966e+07	4.95202e+07	3.76132e+07	3.04501e+07
RPS13	64762002	5.68326e+07	6.18468e+07	5.47587e+07	57249601	5.50962e+07	1.04468e+08	8.42198e+07	9.32807e+07
NACA	1.44493e+07	1.48505e+07	1.25634e+07	1.34393e+07	1.50079e+07	1.51207e+07	1.88874e+07	1.83774e+07	1.7413e+07
DNM2	1.05199e+07	6.31595e+06	6.51045e+06	6.50877e+06	1.00352e+07	6.16157e+06	3.46544e+07	3.35046e+07	3.33808e+07
PRDX1	3.36152e+07	3.73586e+07	4.70419e+07	8.65052e+07	7.38631e+07	1.11454e+08	9.48009e+07	7.39204e+07	7.36155e+07
ERP70	2.33586e+07	2.01075e+07	2.29971e+07	8.79183e+07	1.0581e+08	9.37059e+07	1.31768e+08	1.486e+08	1.24049e+08
PFN1	1.99741e+07	2.55679e+07	2.98808e+07	7.87063e+07	62721330	7.21036e+07	7.0765e+07	6.0358e+07	5.85522e+07
NMT1	1.04835e+07	9.26836e+06	7.4502e+06	1.06246e+07	7978793	8.29418e+06	2.07912e+07	2.2639e+07	2.74062e+07
RPL38	1.08918e+07	6.34303e+06	1.22452e+07	1.69844e+07	1.38589e+07	1.36962e+07	22816179	1.36015e+07	1.60189e+07
YWHAQ	2.20686e+06	2.9675e+06	3.18725e+06	9.06591e+06	1.08648e+07	1.48013e+07	1.92122e+07	1.81594e+07	1.46451e+07
NME1	445368	500105	611445	3.52133e+06	2.85419e+06	3.75746e+06	2.2182e+06	2.29243e+06	1.97359e+06
EEF1D	7.27687e+06	1.00067e+07	1.00795e+07	1.74924e+07	2.50854e+07	3.24187e+07	33201486	2.62977e+07	1.90666e+07
FKBP4	6.10431e+06	8.55169e+06	6.84174e+06	1.50516e+07	1.09279e+07	1.65135e+07	1.91145e+07	2.37251e+07	2.5548e+07
ILF2	1.17625e+07	1.27713e+07	1.04097e+07	2.75286e+07	2.80523e+07	2.73495e+07	35459243	3.76013e+07	3.29295e+07
PCBP1	1.09579e+07	12932173	1.30952e+07	1.66389e+07	2.85555e+07	2.89567e+07	3.56632e+07	3.15965e+07	2.47005e+07
PPP1CA	938462	1.028e+06	884937	7.56422e+06	9.20475e+06	8.1146e+06	3.75519e+06	3.02772e+06	3.81429e+06
RPL3	3.80032e+07	4.00462e+07	3.48281e+07	3.0241e+07	3.43498e+07	2.71237e+07	6.86565e+07	7.07659e+07	7.1226e+07
RPSA	2.16573e+07	2.34788e+07	2.03956e+07	3.23693e+07	4.22584e+07	3.85413e+07	45846072	4.44053e+07	3.45318e+07
SRP68	7.27259e+06	6.51724e+06	6.18369e+06	1.54531e+07	1.79397e+07	1.34732e+07	3.18244e+07	3.67403e+07	3.11906e+07
HNRNPR	2.29689e+06	1.33164e+06	1.58713e+06	1.93467e+07	1.75166e+07	1.59924e+07	2.44351e+07	2.83036e+07	2.74687e+07
EHD4	6.826e+06	7.4028e+06	5.9413e+06	1.6531e+07	2.60593e+07	2.29841e+07	2.60629e+07	3.50553e+07	2.3075e+07
PPIA	1.5363e+07	1.36123e+07	1.87719e+07	7.45728e+07	3.94766e+07	7.14759e+07	3.72341e+07	3.6418e+07	4.09978e+07
LRRC47	3.24008e+06	4.40017e+06	3.96254e+06	1.03114e+07	1.35892e+07	1.0811e+07	1.38089e+07	1.40091e+07	1.25301e+07
HEL-S-39	1.61178e+07	1.05524e+07	1.67239e+07	4.56954e+07	3.22215e+07	4.25185e+07	4.81835e+07	3.54002e+07	4.42579e+07
XPO1	1.80557e+07	1.37629e+07	1.37226e+07	3.62257e+07	4.93846e+07	2.99173e+07	5.86343e+07	5.08827e+07	4.85754e+07
NARS1	7.53688e+06	8.49637e+06	6.1488e+06	1.7635e+07	1.65565e+07	1.14841e+07	2.43439e+07	2.89104e+07	2.64002e+07
RPS16	3.91204e+07	3.7047e+07	4.2273e+07	3.80078e+07	3.4451e+07	3.1009e+07	5.41589e+07	4.80192e+07	5.59149e+07
TMPO	986701	1.12288e+06	1.87832e+06	9.71979e+06	1.12422e+07	1.34777e+07	9.81212e+06	9.49048e+06	7.462e+06
RBMX	2.26682e+06	1.85087e+06	2.63265e+06	1.43841e+07	7.96563e+06	1.2215e+07	4.28418e+06	5.1002e+06	4.22606e+06
ATAD3A	2.96573e+06	3132099	2.75747e+06	1.0862e+07	9.89219e+06	9.90768e+06	1.37104e+07	1.62318e+07	3.05094e+07
PDIA6	1.99297e+07	1.441e+07	1.7275e+07	1.13372e+08	1.13342e+08	1.13266e+08	113504440	118643985	1.13152e+08
RARS1	6.72548e+06	4.00768e+06	5.25729e+06	2.46012e+07	2.54492e+07	2.73725e+07	2.69798e+07	3.08703e+07	3.50243e+07
HSPB1	6.20383e+06	7.1159e+06	7.07964e+06	3.1151e+07	2.95012e+07	4.61943e+07	3.12947e+07	2.14032e+07	2.26849e+07
RPL10A	2.75825e+07	3.00126e+07	3.16442e+07	2.83562e+07	3.17313e+07	2.44979e+07	55168351	4.86068e+07	4.88325e+07
EIF2S2	1.45215e+07	1.86488e+07	1.43914e+07	2.02991e+07	13878989	1.91758e+07	1.75267e+07	2.85475e+07	2.94255e+07
DECR1	9.73898e+06	6.4876e+06	7.29183e+06	2.87394e+07	1.51739e+07	2.15993e+07	3.68121e+07	3.20706e+07	3.63924e+07
RPL5	3.14998e+07	2.85908e+07	2.20149e+07	1.40108e+07	15815597	1.18673e+07	2.98586e+07	3.6081e+07	3.40051e+07
PEBP1	5.80786e+06	8.62636e+06	1.06463e+07	2.39556e+07	1.72764e+07	2.78352e+07	27729894	2.00044e+07	1.78412e+07
PSMA1	1.10604e+07	1.00639e+07	1.14485e+07	2.68062e+07	2.60234e+07	2.89462e+07	3.83114e+07	3.09983e+07	2.65996e+07
RPS5	3.41314e+07	3.10882e+07	3.61554e+07	3.34698e+07	4.22841e+07	3.89054e+07	5.50085e+07	4.3966e+07	5.11082e+07
HP1BP3	2.61769e+07	2.05075e+07	2.24098e+07	4.03195e+07	5.0119e+07	3.64184e+07	6.6966e+07	6.56819e+07	7.63868e+07
OLA1	1.19993e+07	13580034	9.93863e+06	2.36988e+07	2.54405e+07	2.55401e+07	4.07875e+07	4.62866e+07	4.90196e+07
UGDH	5.83088e+06	6.64235e+06	4.5621e+06	1.23803e+07	1.74751e+07	1.5983e+07	1.4857e+07	1.49646e+07	1.613e+07
HADHB	6.81656e+06	7.98997e+06	6.65774e+06	2.9958e+07	31408279	3.2333e+07	4.60738e+07	4.80902e+07	4.69294e+07
PFKL	4.84203e+06	1.37378e+06	1.75355e+06	8.73223e+06	8.94038e+06	8.80311e+06	2.53627e+07	3.32516e+07	2.67796e+07
RPS6	1.81884e+07	1.45319e+07	1.46744e+07	3.3e+07	1.46637e+07	1.25203e+07	1.96933e+07	2.44576e+07	3.52013e+07
RPL17	7.39053e+06	6.01221e+06	7.94831e+06	2.21117e+07	2.12884e+07	2.15977e+07	3.73641e+07	3.31558e+07	3.76129e+07
ARCN1	4.01765e+06	3.99926e+06	4.67277e+06	1.69507e+07	1.80256e+07	1.87689e+07	2.67258e+07	2.74825e+07	2.57973e+07
ERO1A	6.75433e+07	4.70839e+06	2.98258e+06	4.08663e+07	4.67678e+07	4.02914e+07	5.05394e+07	5.53285e+07	5.11936e+07
PPP1CC	474657	0	609982	2.66451e+06	1.9267e+06	1.1225e+06	1.29233e+06	1.12993e+06	1.0071e+06
RPL10	1.39256e+07	1.43572e+07	1.3803e+07	2.27008e+07	1.61461e+07	2.95768e+07	2.76961e+07	4.0935e+07	4.01104e+07
NONO	2.59885e+06	3.16506e+06	2.93107e+06	1.35063e+07	8.71579e+06	7.0035e+06	1.09335e+07	9.92905e+06	1.04566e+07
DDX21	4.91153e+07	5.58582e+07	5.59185e+07	4.07438e+07	5.31582e+07	3.66518e+07	7.27594e+07	5.82811e+07	4.61362e+07
SFPQ	9.30663e+06	8.10125e+06	6.82479e+06	2.98764e+07	2.85895e+07	2.16566e+07	2.6386e+07	2.69948e+07	2.43865e+07
RPS20	1.83173e+07	1.72567e+07	1.84373e+07	2.25027e+07	1.95251e+07	2.06178e+07	2.70773e+07	2.28079e+07	2.17443e+07
ALDH18A1	6.99536e+06	5.60208e+06	7.16629e+06	2.68911e+07	2.72841e+07	2.37975e+07	3.17307e+07	3.15356e+07	3.15791e+07
DDOST	5.55015e+06	6.34553e+06	5.14915e+06	1.93622e+07	1.68945e+07	1.57567e+07	29488482	2.71862e+07	2.42196e+07
TMX1	6.91113e+06	8.69931e+06	8.63006e+06	1.9854e+07	20928593	2.60096e+07	2.7682e+07	2.64843e+07	2.48346e+07
RTN4	9.36847e+06	8.68268e+06	5.63364e+06	3.0858e+07	26450713	2.00758e+07	4.08991e+07	4.37446e+07	4.2961e+07
YWHAG	2.0632e+06	2.62529e+06	2.84807e+06	6.51234e+06	7.47437e+06	8.16595e+06	1.06567e+07	9.51977e+06	7.75083e+06
HNRNPA3	1.14521e+06	1.09261e+06	609367	1.93884e+06	4.14373e+06	4.88128e+06	6.79286e+06	7.48722e+06	6.77234e+06
U2AF2	7.98521e+06	8.01173e+06	5.82759e+06	1.63778e+07	1.68197e+07	1.54679e+07	18251017	1.71359e+07	2.12301e+07
PRMT5	3.78448e+06	4.37785e+06	2.80941e+06	8.78645e+06	1.03223e+07	8.45761e+06	1.3582e+07	1.64505e+07	1.25114e+07
VPS35	6.99184e+06	5.84002e+06	5.88737e+06	2.59236e+07	2.94048e+07	2.58719e+07	4.25142e+07	4.35079e+07	3.55226e+07
RPS19	2.66139e+07	20670522	23448099	2.28543e+07	2.10494e+07	1.74358e+07	2.50044e+07	21363480	2.03367e+07
LMNB2	3.40515e+06	3.09872e+06	2.8308e+06	1.28309e+07	1.14737e+07	9.94809e+06	3.46308e+07	3.78749e+07	3.5391e+07
CANX	9.92559e+06	5.21805e+06	6.43534e+06	6.8876e+07	6.44349e+07	6.13244e+07	7.54812e+07	7.09798e+07	7.72599e+07
YWHAH	606148	880867	1.97392e+06	2.24137e+06	999333	3.46779e+06	2.31476e+06	2.08037e+06	1.79322e+06
RANGAP1	5.09416e+06	2.24911e+06	5.87016e+06	7.81096e+06	1.32226e+07	1.40342e+07	2.23023e+07	1.81345e+07	2.05037e+07
RPS14	1.90275e+07	1.61855e+07	1.79108e+07	2.38999e+07	2.16788e+07	2.22631e+07	2.94188e+07	2.77984e+07	2.75375e+07
DDX1	8.28687e+06	6.34885e+06	6.53275e+06	31110465	4.14925e+07	3.12287e+07	3.38187e+07	3.72255e+07	3.03038e+07
RPL27	2.99083e+07	27871694	3.31713e+07	3.02147e+07	2.11093e+07	1.73436e+07	6.78658e+07	6.57315e+07	7.0669e+07
ELAVL1	6.41449e+06	5.5847e+06	7.71268e+06	1.73955e+07	1.16196e+07	1.13176e+07	1.9965e+07	1.68299e+07	6.42825e+06
ACTBL2	4.84479e+07	53886488	4.69821e+07	1.78439e+08	198873104	223071982	0	0	0
SSRP1	1.30323e+07	4.84571e+06	8.2453e+06	1.09811e+07	1.23734e+07	1.13935e+07	1.27554e+07	1.21034e+07	9.31633e+06
ANXA11	9.08226e+06	10504424	1.34875e+07	4.65486e+07	4.31861e+07	4.48445e+07	5.6302e+07	6.79342e+07	6.02071e+07
RCC2	4.4278e+06	4.6854e+06	4.13194e+06	2.28844e+06	2.51469e+06	2.09097e+06	1.19045e+08	9.44139e+07	5.93988e+07
RPS10	1.28927e+07	1.17906e+07	2.36489e+07	1.90323e+07	1.00702e+07	1.73022e+07	19852706	1.66595e+07	1.69199e+07
RAC2	2.32861e+06	2.37107e+06	2.69373e+06	2.61326e+06	2.87192e+06	2.99227e+06	2.03931e+06	1.42363e+06	1.51598e+06
RPL14	8.85636e+06	7821902	8.19141e+06	1.14981e+07	1.16466e+06	8.74182e+06	4872729	1.42538e+07	1.71842e+07
CAPN2	7.74963e+06	7.09579e+06	6.94255e+06	4.11956e+07	3.70555e+07	3.69614e+07	4.19649e+07	5.39961e+07	4.43545e+07
AP1B1	653767	423350	493259	1.7599e+07	1.80522e+07	1.38152e+07	2.82274e+07	2.59777e+07	2.5779e+07
HNRNPL	6.75678e+06	5.26021e+06	4.99758e+06	9.18061e+06	5.4041e+06	6.98259e+06	6.84383e+06	1.63707e+07	1.65822e+07
PKP1	4.09755e+06	2.37325e+06	2.48859e+06	1.39785e+06	3.15104e+06	2.70303e+06	5.5652e+06	4.56532e+06	2.24423e+06
RPS25	5.18732e+07	45433684	6.89303e+07	5.97003e+07	4.52796e+07	5.39456e+07	7.38662e+07	5.73631e+07	7.97172e+07
EIF3D	5.39883e+06	5.0173e+06	4.31762e+06	1.38606e+07	1.33463e+07	9.24415e+06	1.34679e+07	1.24333e+07	1.65941e+07
WDR1	5.54009e+06	4.52956e+06	4.88893e+06	2.24762e+07	2.06116e+07	2.71057e+07	1.71659e+07	2.2513e+07	2.9429e+07
RPL23	1.60822e+07	1.1273e+07	1.42638e+07	2.33203e+07	1.00006e+07	2.13817e+07	1.84182e+07	1.95713e+07	3.39468e+07
RPL32	1.53697e+07	1.18193e+07	2.6668e+07	1.91404e+07	2.88216e+06	2.16444e+07	1.24766e+07	3.2855e+07	6.05279e+07
LUC7L2	2.25043e+06	2.10875e+06	2.25528e+06	7.41971e+06	8.03743e+06	8.46482e+06	8123954	6.61714e+06	7.81196e+06
RPL19	1.47024e+07	1.26177e+07	1.76773e+07	3.02298e+07	2.21727e+07	3.35949e+07	3.03854e+07	3.03602e+07	5.71743e+07
RSL1D1	1.17833e+07	1.09794e+07	1.38993e+07	1.48066e+07	1.16017e+07	1.05678e+07	3.06757e+07	3.19077e+07	4.12614e+07
MDH1	1.23376e+07	1.39559e+07	1.42061e+07	1.50579e+06	2159585	1.97692e+06	3322218	2.44006e+06	1.67376e+06
CFL2	1.17735e+06	0	2.01208e+06	4.16273e+06	4.05914e+06	4.29815e+06	1.94314e+06	1.26749e+06	1.33949e+06
HIST1H4J	2.6669e+07	1.9126e+07	2.44187e+07	2.787e+07	3.4124e+07	3.63805e+07	9.90319e+07	8.27373e+07	120247796
SNRP70	1.80106e+06	1.89511e+06	2.45652e+06	1.90944e+07	1.12002e+07	1.10111e+07	1.00871e+07	1.52344e+07	1.40748e+07
RPL13	2.93445e+07	2.60269e+07	2.7183e+07	3.68645e+07	3.81806e+07	3.04202e+07	7.64595e+07	7.85202e+07	7.80112e+07
HMGB1	4.43911e+06	1.25014e+06	6.6781e+06	5.57825e+06	6.58973e+06	7.8026e+06	7.36902e+06	7.12955e+06	7.52854e+06
GSTP1	7.06197e+06	5.63103e+06	8.59769e+06	3.5018e+07	3.21118e+07	3.83658e+07	4.29491e+07	2.83608e+07	3.21261e+07
NPM1	2.0547e+07	2.44963e+07	2.90651e+07	5.10715e+07	4.18257e+07	7.3213e+07	7.34277e+07	6.08965e+07	6.67879e+07
CYB5R3	4.36549e+06	3.66942e+06	3.56664e+06	1.50016e+07	1.44643e+07	1.34175e+07	3.06563e+07	2.46714e+07	2.72931e+07
RPS7	1.86352e+07	2.63821e+07	2.50246e+07	3.37867e+07	2.19921e+07	2.71845e+07	41075205	4.59373e+07	5.86205e+07
FEN1	6.20612e+06	6.7205e+06	5.00413e+06	9.84914e+06	9.61472e+06	9.48845e+06	9.60526e+06	8.86336e+06	6.36282e+06
GFPT1	1.843e+06	759182	1.16659e+06	2.43487e+07	2.29703e+07	2.09535e+07	2.53155e+07	3.32835e+07	2.78792e+07
RPL11	1.44293e+07	1.30834e+07	1.43411e+07	2.01651e+07	14196910	1.39815e+07	2.00569e+07	1.63493e+07	1.71566e+07
APEX1	3.87849e+06	5048032	3.80773e+06	1.53783e+07	6.99958e+06	2.29048e+07	7.11839e+06	8.66431e+06	2.34272e+07
RAC1	6.86243e+06	7576658	9.52339e+06	3.32061e+06	3.35606e+06	2.71278e+06	6.07352e+06	4.81708e+06	4.6372e+06
SLC25A11	3.14961e+06	1.69059e+06	1.69689e+06	1.62366e+07	4.86982e+07	3.85216e+07	4.39463e+07	3.77314e+07	2.11233e+07
RAVER1	1.70691e+06	384215	712265	2.03212e+06	0	1.69651e+06	1.43606e+06	1.6502e+06	2.34376e+06
RPL35	8.60391e+06	8.40663e+06	1.06124e+07	3.24638e+07	4.37807e+07	3.89031e+07	6.43504e+07	5.83718e+07	6.44457e+07
MCM4	3.6211e+06	1.36245e+06	3.52133e+06	7.68821e+06	1.14081e+07	8.45541e+06	6.97506e+06	6.05232e+06	5.53531e+06
EIF3C	3.06575e+06	2.57427e+06	2.3476e+06	1.97479e+07	1.95284e+07	1.79493e+07	2.68046e+07	2.52502e+07	2.58981e+07
L27a	1.64757e+07	1.5385e+07	1.96455e+07	2.73811e+07	2.40026e+07	2.42629e+07	3.93428e+07	4.2891e+07	50547993
RPS17	4.9479e+06	4.6535e+06	4.5031e+06	3.13864e+06	3.20319e+06	3.47648e+06	5.27918e+06	5.6463e+06	5.83775e+06
TUFM	4.93166e+06	6697408	5.03461e+06	3.01814e+07	3.49254e+07	3.21243e+07	4.40297e+07	4.31175e+07	3.93386e+07
RPS15A	2.58448e+07	1.99752e+07	2.47719e+07	2.91746e+07	28748634	2.50885e+07	4.78796e+07	4.01847e+07	4.39344e+07
RPL21	1.34521e+07	1.19993e+07	1.88233e+07	1.44586e+07	1.3177e+07	1.2492e+07	2.73008e+07	2.50449e+07	2.81645e+07
CAMK2G	628483	594323	574250	3.15186e+06	3.82515e+06	4.77196e+06	6.15439e+06	8.34682e+06	7.01756e+06
PES1	4.73228e+06	2.88317e+06	3.52309e+06	2.0721e+06	1.95956e+06	1.63351e+06	4.99433e+06	7.17675e+06	6.35232e+06
PHGDH	2.76349e+06	6.01722e+06	3.49016e+06	1.80948e+07	22789354	1.99152e+07	2.99441e+07	2.93739e+07	2.40842e+07
RUVBL1	1.04892e+06	2.74671e+06	330669	1.00264e+07	1.1788e+07	1.03678e+07	1.44912e+07	1.2436e+07	1.05485e+07
ATP5PO	7.57969e+06	7153328	7.64503e+06	1.45163e+07	1.48719e+07	1.75686e+07	16756185	1.43526e+07	1.4115e+07
ACLY	1.73962e+06	1.74857e+06	1.83672e+06	4.35955e+07	3.80015e+07	3.1704e+07	4.74472e+07	4.56759e+07	4.82536e+07
API5	3.13999e+08	4.37548e+08	4.56154e+08	1.96644e+07	38132352	2.68456e+07	2.1889e+07	2.17251e+07	1.02556e+07
RPLP0	1.49196e+07	1.65599e+07	1.52805e+07	2.8978e+07	3.04302e+07	3.44315e+07	1.90484e+07	1.8065e+07	2.33679e+07
PDLIM5	3.72745e+06	3.37767e+06	2.59987e+06	3.09863e+06	3.24175e+06	2.76961e+06	4.49844e+06	5.24018e+06	3.79837e+06
PSMA2	1.86055e+06	1.88522e+06	2.92982e+06	8.15896e+06	7.0308e+06	9.11548e+06	5.52168e+06	2.12668e+06	8.79707e+06
NOP2	2383485	0	1.84044e+06	9.27772e+06	6.15448e+06	5.58332e+06	1.11042e+07	7.5099e+06	1.31936e+07
EIF2B4	332854	0	0	3.69574e+06	4.10112e+06	4.62526e+06	4.36453e+06	4.67075e+06	1.63794e+06
SET	3.71414e+06	4.27214e+06	3.62931e+06	1.66344e+07	18218070	1.91512e+07	2.61202e+07	2.26081e+07	1.73093e+07
RPL28	2.17155e+07	1.65059e+07	3.09009e+07	2.96153e+07	1.78194e+07	1.82233e+07	3.10596e+07	2.53152e+07	5.35195e+07
RRP1B	2.62734e+06	459703	1.21967e+06	1.89228e+06	1.86993e+06	0	2.10164e+06	2.23713e+06	1.26344e+06
CPNE3	9.35106e+06	1.1583e+07	9.50711e+06	1.71567e+07	1.50328e+07	1.65965e+07	24145448	2.44252e+07	1.60808e+07
PSMB1	3.97526e+06	4.81379e+06	5.84735e+06	1.15548e+07	1.11138e+07	1.00816e+07	4.14964e+06	4.04877e+06	6.29415e+06
H2AC20	2.92441e+07	2.48292e+07	2.69688e+07	4.97297e+07	43091799	4.59127e+07	0	0	0
RPL37A	4.81561e+06	3.70021e+06	4.9816e+06	4.55603e+06	3.558e+06	4.99279e+06	7.43269e+06	1.03136e+07	1.25548e+07
ARPC4	5.24638e+06	3468273	5.41519e+06	1.09273e+07	1.01769e+07	8.95496e+06	1.56665e+07	1.16686e+07	1.13833e+07
RDH11	0	1.68226e+06	1.68318e+06	6.36294e+06	9.29224e+06	1.00153e+07	1.2815e+07	9.40664e+06	8.73041e+06
YARS	3.32594e+06	3.86781e+06	4.23412e+06	1.26933e+07	18776792	1.90152e+07	3.2649e+07	3.26698e+07	2.87963e+07
NCEH1	993627	1.33821e+06	1.62303e+06	1.67341e+06	1.89581e+06	2.05466e+06	5.20971e+06	5.50561e+06	4.73484e+06
IGF2BP2	1.09118e+07	1.13377e+07	1.01489e+07	1.3609e+07	2.16006e+07	2.1974e+07	6.38926e+06	6.54993e+06	3.75267e+06
G3BP	3.77846e+06	3.95383e+06	3.68019e+06	1.02526e+07	1.30678e+07	1.46217e+07	1.12188e+07	1.32787e+07	9.85946e+06
MCM6	669861	0	349215	2.83852e+06	4.16797e+06	3.07816e+06	4.86494e+06	6.21263e+06	5.23959e+06
ETF1	2.86184e+06	3.42201e+06	3.16934e+06	6.9369e+06	8.64519e+06	7.79105e+06	9.97825e+06	9.33057e+06	1.00914e+07
BASP1	691294	767308	517418	2.14854e+06	3.35436e+06	1.04869e+07	3.88382e+06	5.03456e+06	2.80502e+06
UBE2M	3.41846e+06	3.86272e+06	3.7003e+06	6.77757e+06	4.55318e+06	4.95716e+06	1.13279e+07	8.80524e+06	7.07196e+06
AHSA1	1.93101e+07	24520882	2.39749e+07	5.334e+06	3.15417e+06	6.57235e+06	3.71633e+06	4.16843e+06	2.90951e+06
HRMT1L2	3.25735e+06	1.39368e+06	2.81188e+06	2.06723e+06	6292482	5.54663e+06	1.58312e+07	1.66794e+07	1.32102e+07
DNAJA1	2.19316e+06	1.95719e+06	1.0133e+06	3.44593e+06	2.06915e+06	2.10274e+06	2.74198e+07	2.10395e+07	1.76876e+07
GART	6.87459e+06	6.68331e+06	5.72545e+06	2.46481e+07	2.77182e+07	2.10883e+07	23211304	2.45852e+07	2.22173e+07
STAU1	2.04776e+06	4.08617e+06	3.59112e+06	8.20202e+06	7.15614e+06	6.03617e+06	8.50114e+06	8.80213e+06	8.13396e+06
RUVBL2	852048	2.37319e+06	1.31683e+06	6.60254e+06	1.0788e+07	9.47069e+06	9.74653e+06	8.88707e+06	8.19642e+06
P4HA1	2.21267e+06	3.77065e+06	2.91948e+06	2.01525e+06	1.49013e+06	2.24218e+06	5.20411e+07	6.02578e+07	5.33893e+07
EIF5	6.32207e+06	6080442	4.97945e+06	1.57174e+07	18155775	1.64838e+07	2.28552e+07	2.18037e+07	1.96129e+07
PSMC4	2.76526e+06	4.48997e+06	2.79054e+06	1.24343e+07	1.447e+07	1.06724e+07	1.41688e+07	1.56892e+07	1.27343e+07
IPO7	4.97736e+06	3891063	3.93333e+06	3.31034e+07	3.78313e+07	2.66038e+07	4.67756e+07	3.74713e+07	3.41974e+07
PDLIM7	6.29683e+06	9.22443e+06	4.48056e+06	1.69543e+06	871908	1.63564e+06	3.32757e+07	2.82187e+07	2.27521e+07
DDX23	2.3902e+06	0	1.8943e+06	1.29939e+07	4.90319e+06	6.06203e+06	2.09111e+07	9.25126e+06	3.98951e+07
RPL31	1.3164e+07	3622327	1.61188e+07	3.68032e+07	2.46427e+07	3.27699e+07	3.28756e+07	2.3411e+07	4.8464e+07
EIF3E	2.28959e+06	3.45513e+06	2.41119e+06	6.30444e+06	6.28149e+06	6.85803e+06	7.04589e+06	9.78901e+06	8.95166e+06
HSD17B10	2.65423e+06	2986382	5.46568e+06	6.0774e+06	1.00666e+07	8.01791e+06	1.68842e+07	4.21462e+06	7.50896e+06
FBL	1.43419e+06	1.08457e+06	653849	1.05895e+07	1.01643e+07	5.65174e+06	2.02614e+07	2.00419e+07	2.03619e+07
PPP2R5E	1.32665e+06	2.15514e+06	1.76825e+06	5.65619e+06	7.14225e+06	6.57463e+06	4.05448e+06	5.38714e+06	2.94139e+06
SAR1A	1.43077e+07	1.56523e+07	1.64748e+07	3.14354e+07	2.95532e+07	3.44978e+07	1.07447e+07	1.11102e+07	9.90628e+06
DLST	2.87424e+06	2.38202e+06	2.43306e+06	1.00597e+07	8.10344e+06	1.11996e+07	10026936	1.05056e+07	7.00785e+06
PSMA3	2.02864e+06	2.32866e+06	3.01175e+06	1.31226e+07	1.49569e+07	1.57173e+07	2.27613e+07	1.84498e+07	1.59177e+07
HNRNPA0	0	0	0	1.5094e+06	1.92806e+06	1.85301e+06	2.44412e+06	1.38852e+06	2.57432e+06
ALDH7A1	4.79268e+06	4.92393e+06	5.41086e+06	2.08254e+07	2.98088e+07	2.53074e+07	3.45803e+07	3.41261e+07	2.53994e+07
PRKAR1A	1.17183e+06	2.21629e+06	1.74871e+06	1.29085e+07	13380259	1.70164e+07	1.44234e+07	1.37182e+07	1.3004e+07
RAB1A	0	1.12928e+06	0	3.0655e+06	0	0	510618	466990	0
EIF3I	2.9993e+06	4.4916e+06	3.13135e+06	2.91812e+06	3.83646e+06	4.69636e+06	9.25189e+06	7.50957e+06	6.27626e+06
MTDH	3.39568e+06	0	766835	6.69963e+06	1.50787e+07	1.03617e+07	1.37273e+07	1.85954e+07	1.37938e+07
HMGA1	1.48852e+06	1.03123e+06	3.75208e+06	1.49388e+06	1.03811e+06	1.8926e+06	1.63197e+06	761993	2.21947e+06
TRMT1	3.39147e+06	1.61802e+06	2.56485e+06	499199	473000	420084	2.32772e+06	2.89518e+06	2.23228e+06
DDX27	3.87859e+06	714577	1.15088e+06	1.1392e+06	1.37023e+06	689123	4.14765e+06	4.37464e+06	4.2692e+06
SEPTIN11	648350	698627	0	2.37154e+06	3.81217e+06	3.35908e+06	5.34739e+06	6.4073e+06	6.08534e+06
EIF3F	0	1.07103e+06	617237	4.57163e+06	1.0869e+07	8.21667e+06	5.89213e+06	7.03704e+06	5.0737e+06
CDK1	6.87421e+06	7.07854e+06	7.68323e+06	2.20127e+06	5.49068e+06	4.09148e+06	1.21617e+07	3.46422e+06	3.28619e+06
NAP1L1	656929	955223	2.7756e+06	1.08574e+07	1.33633e+07	1.47716e+07	1.36548e+07	1.47035e+07	1.5508e+07
CUL2	4.45869e+06	3.01394e+06	2.59387e+06	7.66034e+06	7.7237e+06	1.0454e+07	1.88157e+07	2.24514e+07	2.273e+07
SARS1	3.32638e+06	2.4436e+06	1.19955e+06	9.38552e+06	7.05571e+06	7.86849e+06	1.46335e+07	1.84092e+07	1.63189e+07
HEL-S-310	4.83912e+06	4084030	5.47391e+06	2.88798e+07	2.59056e+07	2.47087e+07	3.33596e+07	2.743e+07	3.1484e+07
HNRNPF	1.07204e+06	1.6497e+06	1.34463e+06	1.14567e+06	1.75543e+06	2.30648e+06	12555421	1.33643e+07	9.61671e+06
CSDE1	5.62871e+06	1.02825e+07	4.62686e+06	1.71191e+07	2.0362e+07	1.52225e+07	25448678	2.43876e+07	2.46567e+07
SNRPD2	6.42414e+06	3.77501e+06	6.77895e+06	3.54623e+06	3.23528e+06	3.80344e+06	1.17428e+07	8.87293e+06	1.21002e+07
RPL30	6.65406e+06	6458000	1.04841e+07	7.61234e+06	4516364	4.54684e+06	1.01093e+07	8.51424e+06	8.36037e+06
DSTN	665549	737907	1.01435e+06	5.32469e+06	1783773	4.77491e+06	1.7116e+06	1.15644e+06	4.08714e+06
ATP5MK	4.9264e+06	5.92756e+06	5.164e+06	7.33763e+06	8.22279e+06	6.55852e+06	1.35593e+07	1.06801e+07	1.01835e+07
ZC3HAV1	0	225606	0	9.09125e+06	1.28014e+07	1.3425e+07	1.6991e+07	1.75531e+07	1.41502e+07
KARS1	2.58063e+06	1.69982e+06	2.1008e+06	7.99516e+06	1.05975e+07	8.75386e+06	1.2143e+07	1.32285e+07	9.70861e+06
PSMD7	3.41678e+06	5.11206e+06	4.49582e+06	7.22122e+06	6025773	6.41471e+06	9.12373e+06	8.51148e+06	1.1289e+07
PYCR1	1.01163e+06	1.10078e+06	958260	1.23445e+06	1.33359e+06	1.5347e+06	1.72175e+06	1.6665e+06	1.17285e+06
LONP1	3.28701e+06	2.05239e+06	2.40868e+06	2.35439e+07	2.7579e+07	2.32783e+07	2.71448e+07	2.62109e+07	2.58134e+07
PSMD12	2.599e+06	3.28906e+06	1.86463e+06	3.89418e+06	3.85932e+06	2.88215e+06	6.9078e+06	9.19679e+06	9.90317e+06
EIF2A	2.55942e+06	3.2472e+06	2.47941e+06	1.30896e+06	1929917	795342	4.82791e+06	5.07644e+06	4.12744e+06
G3BP2	1.25023e+06	1.16667e+06	1.02911e+06	3.70852e+06	5.33384e+06	5.25109e+06	4.87289e+06	2.91449e+06	2.33326e+06
ATP2A2	1.3735e+06	795670	768325	1.34448e+07	9.66283e+06	1.71004e+07	2.19381e+07	2.39504e+07	2.60381e+07
CAPN1	1.81105e+06	1.80397e+06	1.2228e+06	2.2903e+07	4.12936e+07	2.06579e+07	4.83382e+07	4.84584e+07	3.97685e+07
KIF5B	1.39722e+06	723326	1.29229e+06	3.29586e+07	4.59032e+07	3.4619e+07	3.77996e+07	3.52968e+07	3.98546e+07
SCAMP3	0	0	0	3.00857e+06	3.45798e+06	2.79337e+06	4.57522e+06	4.75926e+06	3.91595e+06
PFKM	656325	599600	822778	1.20688e+06	645355	2.51678e+06	747589	1.92897e+06	2.15682e+06
RPS6KA3	3.41437e+06	4.27949e+06	3.99096e+06	6.92505e+06	8.69901e+06	6.68959e+06	1.05746e+07	9.97738e+06	6.99381e+06
HEL-S-47e	1.67473e+06	1.97502e+06	2.12843e+06	5.25466e+06	3.52813e+06	6.35601e+06	5.19547e+06	5.88015e+06	6.40834e+06
STT3A	3.10248e+06	2.96789e+06	2.46468e+06	3.94992e+06	3.88346e+06	3.26222e+06	4.98877e+06	4.95919e+06	5.59567e+06
SRP14	8.35979e+06	8.41424e+06	8.63019e+06	9.66202e+06	5.12605e+06	5.72471e+06	7.93717e+06	7.03805e+06	6.55925e+06
HSPH1	1.86715e+06	1.70694e+06	772553	1.11872e+07	1.37326e+07	9.92151e+06	1.00871e+07	1.2957e+07	1.09202e+07
SEC23A	1.07905e+06	246457	262156	4.88528e+06	7.40609e+06	4.61642e+06	5.00378e+06	3.7668e+06	2.5532e+06
CDC42	1.2841e+06	1.36058e+06	2.36003e+06	5.242e+06	2.7165e+06	3.88231e+06	3.9377e+06	3.73904e+06	5.31645e+06
ARPC3	2.18796e+06	2.08719e+06	2.57009e+06	5.21967e+06	6.42969e+06	6.38546e+06	8.96201e+06	6.93948e+06	6.77066e+06
RPS26	6.55296e+06	5.98695e+06	7.62574e+06	1.23515e+07	1.19895e+07	1.34092e+07	18100038	1.59121e+07	1.9348e+07
DARS	3.9788e+06	5.42459e+06	4.10478e+06	1.77267e+07	2.72427e+07	2.43801e+07	2.21274e+07	2.98944e+07	2.77712e+07
RPL22	2.52199e+07	20918264	2.40866e+07	2.56893e+07	30954460	2.40706e+07	50609138	4.3335e+07	4.85534e+07
KHSRP	1.14129e+06	589283	546686	1.56521e+07	1.79412e+07	2.45897e+07	1.48329e+07	1.67926e+07	1.41707e+07
USP14	3.52406e+06	4.4482e+06	3.81341e+06	1.20529e+07	2.92044e+07	2.53935e+07	4.7967e+07	4.09942e+07	3.45004e+07
EIF3B	1.17792e+06	430784	0	2.69041e+07	2.29196e+07	1.7249e+07	2.57922e+07	2.706e+07	3.03494e+07
RPS27	6.89128e+06	4.23887e+06	6.82778e+06	2.59927e+06	1.97847e+06	4.134e+06	7417759	8.83727e+06	9.34467e+06
LTF	9.67598e+07	86979102	8.46206e+07	2.90619e+06	3.70825e+06	3.34335e+06	3858669	3.4416e+06	2.80049e+06
ATP6V1A	3.12812e+06	3.10331e+06	2.98036e+06	7.59186e+06	9.17303e+06	7.35002e+06	1.0391e+07	1.1566e+07	1.04859e+07
TMCO1	2.972e+06	2.55274e+06	3.12059e+06	0	840474	1.12972e+06	7392598	5.8835e+06	5.02394e+06
NSUN2	3.17606e+06	0	4.31016e+06	4.24605e+07	5.70177e+07	5.34453e+07	6.19979e+07	5.91662e+07	4.40204e+07
SDHA	2.24661e+06	2.11615e+06	2.08063e+06	1.18659e+07	1.71916e+07	1.16865e+07	2.29231e+07	2.37062e+07	2.00123e+07
SSB	2.56127e+06	3.58584e+06	2.54743e+06	1.48826e+07	1.43703e+07	1.76966e+07	8.09641e+06	1.00614e+07	1.14533e+07
COPB1	806763	532849	0	1.88769e+07	2.35966e+07	1.90566e+07	2.0439e+07	2.18238e+07	1.76299e+07
TAGLN2	3.08616e+06	2.2457e+06	4.26147e+06	1.09167e+07	6.71866e+06	1.09234e+07	8.3131e+06	8.07173e+06	8.27047e+06
RPL29	1.20383e+07	9.39139e+06	1.20878e+07	1.7795e+07	26231250	2.34259e+07	30317549	2.84024e+07	3.87638e+07
NQO1	2.18616e+06	1.19003e+06	2.20918e+06	8.13145e+06	6.97022e+06	8.05827e+06	1.42455e+07	1.25601e+07	1.0752e+07
PLP2	1.3318e+06	1.85462e+06	1.45379e+06	3.61303e+06	0	0	5.51413e+06	4.35296e+06	3.23817e+06
VDAC3	0	0	0	4.23406e+06	4.28644e+06	2.90078e+06	2.6687e+06	2.50177e+06	2.32041e+06
PRPF19	2.00792e+06	1.22469e+06	1.31652e+06	7.50147e+06	5.15985e+06	5.59354e+06	1.57511e+07	12179399	1.38501e+07
DNAJB1	3.21037e+06	3.84964e+06	3.24457e+06	3.21101e+06	3.8249e+06	3.78447e+06	9.24931e+06	9.13356e+06	6.20666e+06
PNPT1	2.5263e+06	2.43319e+06	2.17665e+06	6.79673e+06	1.51876e+07	1.10124e+07	1.99457e+07	1.88303e+07	14490737
KRR1	1.66594e+06	816783	581019	1.34907e+06	1.42454e+06	1.24203e+06	1.80268e+06	1.68981e+06	2.4061e+06
NAT10	1.71232e+06	1.23492e+06	791081	1.4878e+06	1.37935e+06	1.04626e+06	6.27887e+06	5.05301e+06	6.66985e+06
RTCB	756481	1.00365e+06	818338	9.34955e+06	1.3856e+07	9.49469e+06	1.47812e+07	1.35062e+07	1.40931e+07
UQCRC2	538180	721916	679647	7.88936e+06	6.54144e+06	3.51209e+06	1.24133e+07	1.03598e+07	1.10379e+07
RPL36	7.3054e+06	6.78863e+06	6.81795e+06	8.8606e+06	9.00748e+06	8.45834e+06	1.94353e+07	1.79624e+07	2.05455e+07
SLC16A3	1.09534e+06	1.0615e+06	811585	1.69918e+06	2.122e+06	1.86424e+06	3.14683e+06	4.54364e+06	4.39062e+06
ACTR3	942874	462034	686921	1.39995e+07	7.32923e+06	1.05218e+07	8.40975e+06	1.29598e+07	1.44447e+07
MTA1	844385	624873	330512	3.27697e+06	2.31662e+06	677433	2.89683e+06	3.52631e+06	3.16063e+06
H2BC21	1.52019e+06	1.49794e+06	1.52391e+06	2.21394e+06	2.35874e+06	1.87719e+06	8.03695e+06	7.18212e+06	8.74643e+06
H2BC18	3.32461e+06	2964127	3.10753e+06	6.85993e+06	6.63961e+06	5.00795e+06	2.01872e+07	1.82316e+07	2.46789e+07
DRAP1	1.9274e+06	1772894	1.7562e+06	2.47092e+06	4.97482e+06	2.68306e+06	2791739	1.91198e+06	2.18476e+06
SRPRB	0	0	0	2.93629e+06	2.58802e+06	6.4954e+06	5.30935e+06	4.40539e+06	4.06927e+06
KPNA4	2.64832e+06	2.88609e+06	1.38892e+06	7.04859e+06	7.38305e+06	5.16287e+06	7.80136e+06	6.87392e+06	8.0092e+06
SRM	2.39091e+06	3.16003e+06	3.19875e+06	3.56989e+06	3.22578e+06	3.28616e+06	4.38261e+06	3.56215e+06	3.4167e+06
ECHS1	607313	839229	1.19127e+06	3.71844e+06	5.21014e+06	7.78584e+06	1.03988e+07	7.89782e+06	7.69353e+06
U2AF1	864074	969162	1.0111e+06	2.10828e+06	2.96061e+06	3.01189e+06	2.85815e+06	2.28393e+06	1.90008e+06
H3F3A	9.18613e+06	7.11108e+06	8.94008e+06	2.03607e+07	21551385	2.2234e+07	1.27792e+06	0	1.56187e+07
PSMC6	999882	1525114	1.23014e+06	9.94807e+06	1.51187e+07	1.09022e+07	5.32473e+06	1.65228e+07	6.34738e+06
CTNNB1	2.37507e+06	1.65619e+06	1.72461e+06	5.19928e+06	7.05189e+06	5.83435e+06	1.19941e+07	1.19964e+07	9.78215e+06
RPS23	6.43184e+06	4989827	6.59958e+06	1.24827e+07	1.19695e+07	1.02151e+07	2.05109e+07	1.55425e+07	2.07506e+07
PTGES3	1.95497e+06	975738	2.16239e+06	7.21051e+06	2.7016e+06	5.35992e+06	7.39817e+06	5.21883e+06	4.70636e+06
FHL1	961380	965963	872920	1.28831e+06	4.07996e+06	3.55169e+06	2.08701e+06	1.94786e+06	4.03343e+06
UROD	851052	1.14914e+06	1.01048e+06	5.38302e+06	6.3909e+06	5.96517e+06	4.82507e+06	2.96231e+06	2.85681e+06
DNAJA2	0	696733	0	2.09595e+06	0	883391	0	2.27236e+06	2.04952e+06
TMED10	3.73839e+06	3.30005e+06	2.90986e+06	7.50546e+06	9.50494e+06	9.74115e+06	1.62352e+07	1.42039e+07	1.53924e+07
PRKAA1	1.71194e+06	1.44864e+06	1.28338e+06	6.36273e+06	7.14453e+06	5.38442e+06	7.60162e+06	7.94723e+06	7.32366e+06
UAP1	2.85755e+06	2.47278e+06	2.94757e+06	4.45189e+06	4.52101e+06	5.14191e+06	5.75317e+06	6.7797e+06	6.41099e+06
SNRPB	4.3477e+06	4.61661e+06	4.7905e+06	5.74769e+06	6409800	5.70409e+06	8.53079e+06	6.79349e+06	6.25053e+06
HEL-S-304	841310	805260	1.23138e+06	1.20672e+07	1.10322e+07	1.39354e+07	1.25352e+07	1.02913e+07	9.95844e+06
NAMPT	1.92521e+06	2497410	2.02483e+06	1.758e+07	21525203	1.87104e+07	2.63003e+07	2.66896e+07	2.3367e+07
ST13P4	0	1.63835e+06	572299	1.01342e+06	1.53001e+06	6.45237e+06	1.43336e+06	2.54402e+06	1.80831e+06
PLEC	664104	709458	621054	2.01937e+07	2.73917e+07	2.02734e+07	1.93724e+07	1.77233e+07	2.0512e+07
ACOT7	1.39393e+06	1.34517e+06	1.31373e+06	1.81153e+06	1.87799e+06	1.99776e+06	4.39999e+06	3.81892e+06	2.92981e+06
HEL-S-66p	3.65803e+06	3.95191e+06	4.55919e+06	1.11032e+07	1.1186e+07	1.64503e+07	12998629	9.82528e+06	9.91943e+06
SRSF7	3.94511e+06	4569766	4.54133e+06	6.51566e+06	6982372	5.69334e+06	8.33858e+06	6.5282e+06	7.45574e+06
DHRS7	2.65562e+06	3022892	2.82031e+06	5.25326e+06	7.9256e+06	5.7831e+06	11542200	9.76049e+06	7.55034e+06
NDUFA4	1.56576e+06	0	1.8254e+06	2.0909e+06	1.46929e+06	4.45263e+06	2.24493e+06	1.84061e+06	2.1519e+06
MYO1C	1.75508e+06	1.81844e+06	1.91954e+06	2.76998e+07	2.27156e+07	2.3648e+07	3.28485e+07	2.85326e+07	2.93048e+07
GCLM	0	0	543931	0	928558	957689	0	0	0
ME1	1.9438e+06	2.00848e+06	2.12619e+06	6.7982e+06	5.33221e+06	8.08099e+06	7.88929e+06	1.13724e+07	1.05997e+07
PAK2	1.43291e+06	2.15151e+06	1.63607e+06	5.6382e+06	8.14874e+06	6.98062e+06	6.25542e+06	1.14396e+07	8.25872e+06
YTHDF2	730236	1.46385e+06	1.15944e+06	0	0	0	1.68449e+06	1.8514e+06	1.43602e+06
SEC61A1	1.20017e+06	1.59938e+06	1.58189e+06	3.29719e+06	1.31555e+06	1.12298e+06	2.66544e+06	3.5964e+06	3.29478e+06
MARCKS	774412	0	0	6.37168e+06	7.43709e+06	1.0317e+07	8.21678e+06	8.17992e+06	6.2498e+06
SEC22B	1.3162e+06	1319425	2.22423e+06	7.8608e+06	6.77519e+06	8.73772e+06	1.25377e+07	8.81051e+06	1.09041e+07
BUB3	1.57198e+06	949518	2.1228e+06	1.56986e+06	2125384	1.74367e+06	6.50481e+06	4.93109e+06	4.40567e+06
ATL3	1.85158e+06	2.20436e+06	1.52473e+06	4.98719e+06	5389816	4.83453e+06	5.18734e+06	5.80621e+06	5.28461e+06
COX4I1	5.26136e+06	5.78522e+06	6.46883e+06	7.04683e+06	8221425	8.31956e+06	1.40045e+07	1.20184e+07	1.35409e+07
AARS1	0	0	0	3.39066e+07	3.3138e+07	3.06e+07	3.05676e+07	2.68772e+07	3.69972e+07
SNRPD1	1.52613e+06	1.02781e+06	1.56551e+06	3.54705e+06	4.56196e+06	3.77454e+06	12467916	1.22971e+07	1.03506e+07
YKT6	3.61612e+06	3.32024e+06	3.54006e+06	1.62229e+06	1.6116e+06	1.5269e+06	3107214	3.45944e+06	3.38105e+06
PSMC3	2.00754e+06	3023304	2.45399e+06	5.5939e+06	7.18207e+06	6.9002e+06	7473643	6.7791e+06	5.88602e+06
PSMD8	1.51138e+06	1627856	1.88509e+06	2.40995e+06	4.04398e+06	3.80227e+06	4.58081e+06	3.28203e+06	2.19801e+06
PRDX5	1.97664e+06	1.94174e+06	2.05189e+06	1.89989e+07	1.40092e+07	1.92859e+07	1.81088e+07	1.51991e+07	1.52228e+07
MARCKSL1	0	0	253518	0	1.34027e+06	2.65367e+06	0	0	734310
MAGED2	1.7934e+06	1.18442e+06	1.3522e+06	9.83576e+06	9.16901e+06	8.55114e+06	1.61077e+07	1.55113e+07	1.48126e+07
DLAT	1.54067e+06	1.98766e+06	1.88996e+06	1.16746e+07	9.7711e+06	8.97286e+06	1.10981e+07	1.3069e+07	9.93823e+06
COTL1	3.90125e+06	5.00758e+06	6.15472e+06	1.14867e+07	1.41271e+07	2.18537e+07	1.88479e+07	1.62573e+07	1.68799e+07
COX2	1.99553e+06	2.24451e+06	2.84918e+06	5.82097e+06	6.38216e+06	6.17198e+06	1.07705e+07	6.1086e+06	6.92558e+06
COX6C	5.71501e+06	5.63376e+06	6.51061e+06	7.73811e+06	7327507	6.3351e+06	1.73281e+07	1.29394e+07	1.54867e+07
AP2S1	2.2993e+06	1.1159e+06	2.13582e+06	2.89821e+06	2.67923e+06	2.0834e+06	4.95972e+06	4.25037e+06	3.86228e+06
COPB2	2.27754e+06	1.55581e+06	1.90096e+06	1.94249e+07	2.48245e+07	1.86219e+07	2.62243e+07	28958596	2.035e+07
PSMB3	2.3122e+06	2.1534e+06	2.74526e+06	3.14899e+06	3.31873e+06	3.35089e+06	4442688	3.45184e+06	3.53728e+06
TPD52	0	0	0	2.31037e+06	3.87739e+06	4.80822e+06	1771354	0	895895
GMPPB	2.53715e+06	3.21296e+06	3.03991e+06	4.79552e+06	5.25294e+06	4.73993e+06	8.45255e+06	7.51047e+06	6.16567e+06
POFUT1	2.95389e+06	3.00095e+06	3.2017e+06	6.01072e+06	7.62789e+06	8.37244e+06	5.56434e+06	5.11295e+06	6.00406e+06
TSR1	894440	505115	838967	0	1.41119e+06	1.1652e+06	1.0511e+06	809507	992674
NOLC1	723798	355423	718753	3.23662e+06	5.11414e+06	3.2549e+06	5.8988e+06	6.40742e+06	6.72091e+06
TK1	1.13724e+06	1.01149e+06	0	1.25707e+06	0	0	1.22493e+06	842013	1.34852e+06
MCM3	0	0	492811	6.23154e+06	5.09758e+06	4.46483e+06	3.4894e+06	3.0035e+06	3.86952e+06
GPS1	549308	642463	557595	983989	1.33708e+06	1.59905e+06	7.98355e+06	8.53919e+06	7.87857e+06
APRT	0	579791	941039	6.09321e+06	6.47094e+06	5.13487e+06	6.20047e+06	7.10411e+06	5.35462e+06
FDPS	1.49398e+06	1.7566e+06	1.76728e+06	4.16696e+06	5.94957e+06	7.5756e+06	7.21257e+06	5.67813e+06	4.37807e+06
UTP18	152552	124434	0	0	358454	550049	665179	0	586934
SNRPD3	3.479e+06	2.62668e+06	3.44477e+06	4.59376e+06	4.45285e+06	4.28596e+06	5.87242e+06	4.81747e+06	4.27181e+06
SYNGR2	2.22328e+06	2976946	1.50662e+06	6.28322e+06	1813541	5.57993e+06	4729918	9.86348e+06	1.01899e+07
hCG_2001986	990633	1.27122e+06	1.14789e+06	9.59743e+06	9.36625e+06	2.74354e+07	1.36735e+07	1.88897e+07	2.60978e+07
DNM1L	850792	798534	812185	8.04793e+06	8.88125e+06	7.42378e+06	6.18409e+06	6.34794e+06	6.56335e+06
SFXN1	725508	894855	0	3.47797e+06	1.59344e+06	4.60991e+06	6.21076e+06	6.56113e+06	5.62571e+06
RPA1	1.36225e+06	1.33711e+06	1.11386e+06	4.07563e+06	6.70826e+06	5.61633e+06	1.20532e+07	1.28696e+07	6.2934e+06
NOC3L	758643	0	544139	874468	0	1.08518e+06	1.166e+06	1.33133e+06	1.18106e+06
HEL-75	814075	1293924	1.14445e+06	8.75111e+06	5.9687e+06	5.78489e+06	8.02249e+06	7.27787e+06	1.22079e+07
PARK7	2.67098e+06	2.91734e+06	2.60452e+06	1.35389e+07	1.53097e+07	1.9702e+07	1.89927e+07	1.58268e+07	1.3544e+07
CPOX	6.8859e+06	5.91734e+06	1.38611e+06	5.86708e+06	6218458	5.89776e+06	6.21807e+06	4.23212e+06	4.04267e+06
EIF1AX	703377	509589	601775	938447	211686	995867	523595	950151	904153
RPS29	0	0	0	621294	285582	667714	658541	383157	540938
ERGIC3	934410	1.37669e+06	947502	3.67199e+06	2.64313e+06	4.6737e+06	5791030	7.79847e+06	7.31512e+06
SART3	1.57517e+06	1758777	1.5801e+06	1.17916e+07	14336240	9.09736e+06	1.65481e+07	1.32901e+07	1.46526e+07
ACOT9	1.02831e+06	610179	514664	3.29022e+06	5.92423e+06	4.5927e+06	7.23795e+06	4.93771e+06	6.26036e+06
RPL34	2.56679e+07	2.20152e+07	2.76816e+07	1.4326e+07	13509551	1.29529e+07	3.24861e+07	2.47814e+07	2.73079e+07
SYPL1	0	2.72094e+06	0	0	0	0	0	0	0
RECQL	1.28697e+06	1.0454e+06	1.01657e+06	1.61477e+06	2e+06	1.90178e+06	6.25171e+06	6.31421e+06	5.16906e+06
EPHX1	1.37203e+06	1.62022e+06	1.19138e+06	8.51292e+06	9.01368e+06	8.29538e+06	1.584e+07	1.52155e+07	1.52492e+07
ACBD3	0	0	0	1.70652e+06	1.89195e+06	1.74024e+06	5.71455e+06	5.69885e+06	3.94431e+06
EBNA1BP2	755528	0	847987	620657	742811	440423	1.97492e+07	1.69051e+07	1.39075e+07
HEL-S-21	1.72734e+06	1.86715e+06	1.88846e+06	6.8646e+06	5794898	6.59875e+06	7559372	5.54071e+06	6.70898e+06
NAA50	0	597478	0	1.35968e+06	721274	720840	970864	576781	683012
MEPCE	827273	540142	623299	1.95745e+06	2.19105e+06	1.23848e+06	489565	500478	0
CRYZ	0	0	591973	4.93582e+06	1.36514e+06	3.14465e+06	14338477	1.04923e+07	1.23917e+07
MAL2	1.54745e+06	1.34426e+06	1.47789e+06	4.14038e+06	3055679	2.58176e+06	5101191	4.40096e+06	5.28092e+06
UFD1	0	0	0	3.26929e+06	9.17941e+06	1.63038e+06	3561845	2.45315e+06	1.37174e+06
MIF	6.14774e+06	3.83432e+06	6.00248e+06	1.84801e+07	1.15031e+07	1.6532e+07	1.43596e+07	1.36563e+07	1.6528e+07
PSME3	0	0	0	1.26572e+06	1.53826e+06	1.67818e+06	2189864	2.92782e+06	2.09108e+06
C9orf88	5.94385e+06	6.13271e+06	7.08575e+06	1.77788e+07	20312213	2.19241e+07	3.25664e+07	2.49899e+07	2.11254e+07
NOP58	745148	617697	555091	3.52442e+06	3.76898e+06	2.91161e+06	12160455	1.50014e+07	1.60153e+07
ACTR2	939178	1.40991e+06	1.42297e+06	4.76764e+06	1.14358e+06	4.98846e+06	1.42133e+06	7.99191e+06	6.1252e+06
CAPNS1	1.23808e+06	1.51847e+06	1.51017e+06	7.35348e+06	7.18819e+06	1.10577e+07	1.16645e+07	7.63563e+06	6.63789e+06
AK4	0	0	0	1.16914e+07	1.36346e+07	1.89254e+07	1.73546e+07	1.6955e+07	1.34447e+07
CD9	770422	0	995149	2.60237e+06	3.0089e+06	2.52403e+06	2.97337e+06	2.66e+06	2.05322e+06
APEH	1.04483e+06	1004968	785940	8.33501e+06	1.0763e+07	9.09288e+06	1.11348e+07	9.71499e+06	1.01302e+07
TIMM44	355411	328497	363902	2.44267e+06	343379	2.47765e+06	1.07624e+06	3.70321e+06	4.77546e+06
FUBP1	0	0	0	4.26939e+06	7.15707e+06	8.24608e+06	2.30696e+06	2.72273e+06	1.91134e+06
DKC1	763494	840039	0	948062	0	1.01991e+06	1.58233e+06	5.76035e+06	5.43204e+06
MRI1	0	0	0	1.22001e+06	2.74436e+06	2.40182e+06	6009835	4.77333e+06	2.2698e+06
CD59	1.96337e+06	3.50561e+06	2.98964e+06	1.16595e+07	6.36349e+06	1.90389e+07	9.76177e+06	8.56284e+06	1.78385e+07
CRABP2	1.06167e+06	1272444	1.27862e+06	9.62789e+06	8764889	8.27201e+06	3.4956e+06	2.73233e+06	2.10272e+06
VAT1	1.16411e+06	1.21839e+06	1.25473e+06	1.17879e+07	6.83836e+06	5.8318e+06	1.24417e+07	1.00772e+07	1.73582e+07
SLC25A22	942292	777284	729959	1.54045e+06	1606215	1.40807e+06	7.93394e+06	7.7432e+06	6.59662e+06
MAP2K1	765965	728063	690637	8.7709e+06	1.321e+07	1.19714e+07	4.42607e+06	4.17312e+06	2.24722e+06
PSMD1	977514	561743	1.0668e+06	1.38012e+07	1.14375e+07	1.11736e+07	1.23309e+07	9.58291e+06	8.57817e+06
ARPC5L	533055	511859	0	909049	914515	1.20646e+06	890949	612135	617883
SRSF3	2.10314e+06	2787635	4.43991e+06	2.93416e+06	3.0421e+06	3.87132e+06	3.69292e+06	2.55095e+06	2.96554e+06
RPL36A	1.28912e+06	788275	1.61499e+06	2.89267e+06	1.72135e+06	1.61713e+06	3524084	3.21367e+06	3.54301e+06
DKFZp686G2045	507765	712124	0	861766	968376	1.7812e+06	2.17078e+06	2.31353e+06	1.30066e+06
GPD2	0	0	0	9.45992e+06	9.47627e+06	8.70712e+06	1.27498e+07	1.66565e+07	1.24258e+07
MICALL1	1.49772e+06	958734	1.04062e+06	1.42822e+07	1.66254e+07	1.49252e+07	14816675	1.50993e+07	1.14225e+07
SAMHD1	0	0	0	7.98015e+06	1.4972e+07	1.45627e+07	1.77825e+07	2.33097e+07	2.9175e+07
ACOT13	1.41043e+06	2.34367e+06	1.82703e+06	4.92359e+06	6.57531e+06	5.69399e+06	9.45704e+06	7.22472e+06	6.04294e+06
HNRNPD	0	2.04245e+06	2.03726e+06	1.20451e+07	4.03517e+06	8.32442e+06	1.57171e+06	0	2.10017e+06
PEDS1-UBE2V1	0	932031	1.00467e+06	2.62164e+06	2772453	3.19913e+06	3409850	2.86283e+06	2.16525e+06
RAB19	1.95637e+06	2110497	2.09733e+06	3.46076e+06	3664364	3.31032e+06	4523867	3.56917e+06	2.80901e+06
UBE2I	615083	549454	718563	1.50992e+06	802812	1.38552e+06	1.26193e+06	965923	1.12782e+06
ACO1	600502	418609	429434	2.85963e+06	3.40558e+06	2.79962e+06	3.20544e+06	3.60384e+06	2.80038e+06
AIDA	1.10326e+06	959092	1.14179e+06	1.59988e+06	2105422	1.69867e+06	2962017	2.28052e+06	2.35871e+06
S100A6	869761	1.02186e+06	1.19482e+06	6.06174e+06	0	8.25592e+06	1.101e+06	3.95869e+06	8.84216e+06
UBIAD1	2.69537e+06	2.86505e+06	3.45864e+06	3.87893e+06	3.79098e+06	4.14155e+06	5264380	3.56717e+06	3.27825e+06
ADSL	489022	843145	550278	1.09594e+06	1.56748e+06	1.4714e+06	6.49568e+06	5.02541e+06	9.18298e+06
PPP2CA	709608	1137378	836103	6.36286e+06	8.50112e+06	1.065e+07	9.94226e+06	9.70639e+06	8.46287e+06
RBBP7	812083	1.21451e+06	798321	7.79457e+06	5.52233e+06	9.544e+06	1.94067e+06	3.04044e+06	1.62146e+06
PECI	863156	1.31233e+06	967498	3.29339e+06	3.78799e+06	3.19895e+06	2.85829e+06	2.33928e+06	3.35349e+06
HM13	626512	581741	589471	0	0	2.15648e+06	3.87361e+06	3.72563e+06	3.57208e+06
AFG3L2	935151	727184	826949	4.49914e+06	5.81867e+06	5.6108e+06	2.93352e+06	4.53558e+06	4.1263e+06
EIF3M	649943	0	647093	1.62866e+06	2.70406e+06	2.69116e+06	3.85055e+06	3.50236e+06	4.08816e+06
SEC11A	1.51079e+06	1.24709e+06	1.64702e+06	1.44397e+06	1.3276e+06	1.07705e+06	2.82559e+06	1.8949e+06	2.42488e+06
HSD17B4	0	0	0	932878	2.27108e+06	1.97051e+06	9.40334e+06	1.3724e+07	7.72218e+06
C1orf167	571054	457904	442129	1.93514e+06	1756710	1.25195e+06	2435838	2.02621e+06	3.07759e+06
MTCH2	0	0	0	836301	861267	698803	0	0	0
RPF2	232644	0	467667	1.98511e+06	0	614919	0	705968	2.60677e+06
RPL39	1.20725e+06	1207750	1.3174e+06	4.78965e+06	6.29908e+06	5.69461e+06	1.28257e+07	9.37431e+06	7.16023e+06
PGM3	0	1.01263e+06	0	1.2474e+07	1.1604e+07	1.01798e+07	1.07425e+07	1.17418e+07	1.06016e+07
RRS1	801845	413385	940312	528287	0	1.27726e+06	1.3375e+06	4.31013e+06	4.71207e+06
GALNT2	940370	826093	0	0	1.48432e+06	3.83292e+06	5.51552e+06	5.87086e+06	2.74332e+06
ACADM	0	0	0	3.3901e+06	6.67865e+06	3.88922e+06	6.18392e+06	5.31421e+06	6.19294e+06
CTNND1	895272	585228	641005	1.32908e+07	9.48411e+06	6.40881e+06	9.04478e+06	7.01019e+06	8.99436e+06
CLINT1	0	0	0	2.19645e+06	3.37403e+06	3.73107e+06	5.35847e+06	4.40842e+06	4.60443e+06
CLTC	307794	248994	282010	1.89835e+08	1.65311e+08	1.15526e+08	5.18139e+07	6.82454e+07	2.13713e+08
SNW1	705839	806271	710590	1.09618e+06	1.22084e+06	1.00229e+06	1.56415e+06	1.24243e+06	1.07563e+06
AK1	0	0	0	2.34566e+06	1.17059e+06	3.6732e+06	1.23658e+06	1.38068e+06	932733
GRSF1	0	747265	671850	2.06059e+06	2.54725e+06	2.99533e+06	1.86301e+06	1.87598e+06	1.60199e+06
USO1	603635	635992	641277	2.43677e+07	2.813e+07	2.2141e+07	2.49291e+07	2.3873e+07	2.30206e+07
PCNA	952141	1.376e+06	1.36005e+06	2.81458e+06	2782766	3.57326e+06	2.99964e+06	2.43869e+06	1.87989e+06
AK2	480821	596720	825247	1.89013e+06	2247690	2.82211e+06	2745494	2.35225e+06	2.07034e+06
GET3	0	0	0	1.54087e+07	1.31077e+07	1.40283e+07	21010028	1.81894e+07	1.60394e+07
H1-0	1.29791e+06	927993	1.2847e+06	6.41047e+06	6.81377e+06	3.77914e+06	1.47133e+07	1.0495e+07	2.05661e+07
MMS19	0	0	0	961184	467990	1.5981e+06	1.01457e+06	4.78752e+06	3.23459e+06
FABP5	2.29188e+06	3.30077e+06	3.58607e+06	1.74252e+07	19368355	2.04136e+07	1.91711e+07	1.65103e+07	1.38928e+07
MLEC	794559	847649	880966	5.36369e+06	5.3036e+06	5.9482e+06	7.28076e+06	4.29486e+06	5.8827e+06
PABPN1	570406	0	0	1.18529e+06	326824	1.00667e+06	1.31484e+06	1.56187e+06	823314
CTSD	815944	926027	1.0419e+06	1.37559e+07	8.82553e+06	2.52197e+07	3.07372e+07	2.48575e+07	2.55192e+07
EIF2AK2	1.08321e+06	1.15821e+06	1.05704e+06	8.11092e+06	8.27265e+06	8.14738e+06	1.22088e+07	1.24404e+07	1.47085e+07
RPS12	0	0	731987	2.24755e+06	1.46166e+06	2.28318e+06	1244018	1.10432e+06	1.18075e+06
TXNDC5	0	0	0	1.46451e+07	1.63121e+07	2.06266e+07	1.15895e+07	1.40917e+07	1.24571e+07
GLO1	0	0	0	4.19956e+06	6.33161e+06	8.12551e+06	7324584	5.19345e+06	4.67203e+06
CD47	0	0	0	0	0	0	0	3.62117e+06	3.0236e+06
PMVK	547657	490549	616791	1.13126e+06	1.1904e+06	1.05956e+06	1299761	2.30396e+06	2.40774e+06
SLC25A1	634184	877278	0	9.231e+06	7.39328e+06	8.15888e+06	1.25254e+07	1.12898e+07	1.36353e+07
ABHD10	0	0	0	1.30178e+06	1.23709e+06	1.29306e+06	2.77459e+06	2.26277e+06	2.32299e+06
KRI1	0	0	0	0	263620	0	1.36006e+06	1.55214e+06	1.57166e+06
PRPF38B	599242	446692	698307	1.20179e+06	1.53939e+06	1.16817e+06	2.07891e+06	1.87621e+06	1.75802e+06
UQCRQ	0	402476	708806	4.01336e+06	4.33316e+06	4.0886e+06	5189331	4.31135e+06	4.42565e+06
GLTP	217849	178482	680745	2.32498e+06	939362	0	300982	373491	932398
TOMM34	744757	790991	807390	2.09625e+06	2.23185e+06	2.86772e+06	2.41647e+06	1.98766e+06	812858
SRSF11	780041	0	0	1.13346e+06	734134	1.43684e+06	1.60455e+06	1.53792e+06	1.14302e+06
NDUFA13	366306	0	425007	3.10013e+06	1.67342e+06	1.77848e+06	980747	916661	1.0266e+06
UQCRFS1P1	242305	0	392309	2.0442e+06	1.3149e+06	2.31303e+06	1.57679e+06	1.25579e+06	2.34466e+06
ALDH5A1	421299	502761	0	1.478e+06	1.35932e+06	1.14404e+06	1.69618e+06	1.66415e+06	1.67731e+06
PSME1	714805	957289	1.02502e+06	6.60665e+06	5725674	1.01446e+07	1.45316e+07	1.15487e+07	1.41491e+07
CCDC47	536111	859454	615543	9.06803e+06	1.38574e+07	1.54078e+07	7.92106e+06	6.57912e+06	8.64856e+06
LPCAT1	401076	670719	498401	5.51816e+06	5681797	8.15762e+06	4.15919e+06	4.87899e+06	4.28101e+06
COLGALT1	0	0	0	2.56939e+06	1990771	2.67451e+06	9.67047e+06	1.1942e+07	9.17344e+06
DNAJA3	563291	614290	556732	920715	1.51142e+06	1.38795e+06	1.12754e+06	772039	962041
NPAS2	1.05859e+06	762998	572052	1.59232e+06	2.35131e+06	1.09962e+06	2799772	3.35896e+06	4.26848e+06
HPRT1	825012	774254	1.09811e+06	4.28064e+06	5.07306e+06	5.39686e+06	7.39069e+06	6.02387e+06	5.36618e+06
ITGB1	691978	1.52916e+06	1.28307e+06	5.72463e+07	6.8471e+07	5.74018e+07	3.27826e+07	4.08129e+07	5.37359e+07
