# Supplementary material for: ALDH1A3 Regulates Cellular Senescence and Senescence-Associated Secretome in Prostate Cancer
Source: Cancers (Basel). 2025 Mar 31;17(7):1184. doi: 10.3390/cancers17071184 (PMC11987895; doi:10.3390/cancers17071184)
Supplement: Supplementary file 1 [file cancers-17-01184-s001.zip › Table S3.xls]

## Sheet: TCGA-PRAD
Differentially expressed genes in PRAD patients
ID	logFC	logCPM	LR	PValue	FDR
SERPINA5	-6.69019	4.17576	1417	4.24506735310909e-310	5.95583e-306
MFSD2A	-5.88101	3.3973	1283.21	5.04062e-281	3.53599e-277
AKR1B1	-3.91485	5.75368	1067.6	3.64604e-234	1.70513e-230
SPINK2	-7.36419	4.92629	1002.8	4.42244e-220	1.55117e-216
EMX2	-6.44779	2.62289	986.729	1.37723e-216	3.8645e-213
CLDN2	-7.54258	3.36569	843.183	2.20649e-185	5.15952e-182
PIP	-7.42226	9.1916	759.287	3.8383e-167	7.69305e-164
HOXB8	-5.88911	2.18608	750.593	2.98154e-165	5.22887e-162
CRTAC1	-4.25418	2.86437	736.901	2.82928e-162	4.41054e-159
TMEM114	-7.61073	2.2641	723.762	2.03536e-159	2.85561e-156
PATE2	-5.1359	2.06462	679.719	7.6904e-150	9.80875e-147
PAEP	-9.43254	4.61342	661.968	5.57517e-146	6.5183e-143
CA2	-4.44344	3.73182	658.703	2.86027e-145	3.0869e-142
CRISP1	-7.78982	2.75171	654.814	2.00483e-144	2.00913e-141
SPINT3	-6.42127	1.81597	612.486	3.22216e-135	3.01379e-132
AQP2	-8.7036	3.87251	602.356	5.14445e-133	4.51104e-130
PNMT	-4.69852	2.87425	588.807	4.55438e-130	3.75871e-127
STAC2	-4.39206	3.62291	587.753	7.72241e-130	6.01919e-127
KLHL14	-3.96958	1.93898	571.381	2.81198e-126	2.07643e-123
ANO1	-2.84311	4.57252	564.712	7.93789e-125	5.56843e-122
PATE4	-8.51417	3.57485	549.881	1.33634e-121	8.92803e-119
RASL10B	-3.39949	2.55516	544.521	1.95883e-120	1.2492e-117
SPINK13	-4.98655	1.73907	535.198	2.0897e-118	1.27472e-115
PTGES	-3.08432	5.64753	519.458	5.55201e-115	3.24561e-112
ABCG2	-2.79278	3.58778	509.078	1.00636e-112	5.6477e-110
NDRG4	-3.22401	2.26476	499.033	1.5433e-110	8.32787e-108
SLC13A2	-5.77444	1.9239	496.968	4.34091e-110	2.25566e-107
ANXA13	-5.06731	1.79758	482.629	5.72284e-107	2.86755e-104
PAQR8	-2.5561	3.48078	478.382	4.80752e-106	2.2646e-103
SEMG2	-9.54528	11.2595	478.367	4.84233e-106	2.2646e-103
KCNJ5	-3.02788	2.67909	466.941	1.48375e-103	6.71515e-101
GSTM3	-2.32715	4.9907	433.477	2.84524e-96	1.24746e-93
POU3F3	-6.73624	1.94335	425.78	1.34672e-94	5.7256e-92
SEMG1	-9.816	12.6106	423.279	4.71759e-94	1.9467e-91
LPL	-3.71423	3.83726	416.387	1.49223e-92	5.98172e-90
PLA2G4A	-2.30037	4.03899	414.588	3.67633e-92	1.43275e-89
CLU	-2.63449	8.33078	411.279	1.93072e-91	7.3211e-89
FUT3	-3.80498	1.74896	383.9	1.76124e-85	6.50267e-83
SNAP25	-2.99991	2.6435	383.026	2.73003e-85	9.82111e-83
SLC2A9	-2.50237	2.24051	374.195	2.28417e-83	8.01173e-81
PDK4	-3.06689	6.70497	363.268	5.47066e-81	1.87203e-78
HOXB9	-3.65125	2.26313	359.69	3.28938e-80	1.09881e-77
DEFB131A	-6.89291	1.77698	358.899	4.89055e-80	1.59568e-77
GNAO1	-2.38361	2.3656	348.667	8.26848e-78	2.63652e-75
UNC5B	-2.21654	4.29337	344.905	5.45404e-77	1.70045e-74
LAPTM4A	-1.04922	9.52881	339.641	7.63891e-76	2.32987e-73
PATE1	-8.37465	5.01671	339.348	8.84899e-76	2.64152e-73
CYSLTR2	-3.36603	1.71424	338.838	1.14266e-75	3.33989e-73
QPRT	-2.43409	3.30418	338.032	1.71157e-75	4.90068e-73
EDDM3A	-8.62288	2.97246	333.875	1.37631e-74	3.86193e-72
G0S2	-2.33261	4.87828	330.098	9.15143e-74	2.51754e-71
WWC3	-1.37215	4.77228	328.285	2.27132e-73	6.12819e-71
GPRC5B	-1.83868	3.68897	323.528	2.46901e-72	6.5359e-70
KCNJ15	-2.98097	1.75546	318.554	2.99164e-71	7.77272e-69
SLPI	-3.65487	8.59561	314.272	2.56253e-70	6.53678e-68
C2orf88	-2.3765	2.43985	313.532	3.71309e-70	9.30261e-68
CAMP	-3.42478	1.88303	302.391	9.92655e-68	2.44333e-65
SLC26A3	-4.75707	4.39042	301.885	1.27984e-67	3.09588e-65
AOX1	-2.43272	4.43176	297.062	1.4385e-66	3.42071e-64
PTGS2	-3.06242	5.63258	296.691	1.73246e-66	4.05108e-64
CA14	-2.59677	2.38194	295.833	2.66434e-66	6.12799e-64
FAM167A	-2.83009	2.38643	289.204	7.41466e-65	1.67787e-62
GCNT4	-2.19696	1.88063	287.848	1.46366e-64	3.25955e-62
LPCAT2	-1.77893	3.40639	284.405	8.23504e-64	1.80527e-61
KCNQ1	-1.89636	4.68435	282.616	2.02132e-63	4.36294e-61
CHEK1	-2.24561	2.80191	282.26	2.41554e-63	5.13486e-61
ST6GALNAC4	-1.80792	3.76112	280.606	5.53919e-63	1.15992e-60
ZNF185	-2.03966	5.22913	279.636	9.01294e-63	1.85958e-60
RAB9B	-1.90291	2.88077	275.426	7.45512e-62	1.51587e-59
C8orf88	-1.95479	2.67617	270.785	7.6533e-61	1.53394e-58
PALM3	-2.82626	2.59781	268.632	2.25439e-60	4.45481e-58
APOBEC3C	-2.09879	5.49031	267.568	3.84579e-60	7.49395e-58
PTGS1	-2.56915	4.03274	267.185	4.66135e-60	8.95873e-58
ANGPT1	-2.08951	3.33107	266.789	5.68636e-60	1.0781e-57
PAX8	-3.0787	1.93914	265.849	9.11269e-60	1.70468e-57
SLMAP	-1.19985	4.71105	264.056	2.24117e-59	4.13732e-57
HOXB7	-2.53894	3.03555	256.444	1.02257e-57	1.86321e-55
SLCO2A1	-1.77087	5.70436	255.727	1.46519e-57	2.63546e-55
CYP4F8	-4.29829	5.06978	254.809	2.32283e-57	4.12523e-55
ASPA	-2.11803	1.96448	248.221	6.34258e-56	1.11233e-53
GNAZ	-1.81886	3.58568	247.991	7.11762e-56	1.23284e-53
RAB11FIP2	-1.21529	4.01498	246.879	1.24395e-55	2.12836e-53
HSPA6	-3.57579	3.96893	244.901	3.35775e-55	5.67581e-53
MICALL1	-0.976469	4.70423	244.801	3.5304e-55	5.89662e-53
PJA1	-0.984524	5.3078	243.945	5.42558e-55	8.9554e-53
PRPS2	-1.29288	6.34489	243.333	7.38021e-55	1.204e-52
SBSPON	-2.32993	3.52167	242.981	8.80464e-55	1.41987e-52
LYVE1	-2.30093	2.38223	242.261	1.2639e-54	2.01506e-52
ME1	-1.82373	3.79575	240.182	3.5892e-54	5.65803e-52
ARHGEF40	-1.44119	3.93965	239.704	4.56186e-54	7.11143e-52
TGFBR3	-1.66972	4.24872	238.683	7.61675e-54	1.17432e-51
ABHD6	-1.25303	3.46332	238.657	7.71753e-54	1.17692e-51
CAMK2G	-1.01037	4.74506	238.111	1.01549e-53	1.53197e-51
GSTP1	-2.11818	8.00193	238.026	1.05937e-53	1.58116e-51
DUSP2	-2.43287	5.25926	236.818	1.94345e-53	2.87017e-51
ADTRP	-3.02946	2.05315	232.727	1.51618e-52	2.21583e-50
NYNRIN	-1.91994	3.48665	232.179	1.99556e-52	2.88636e-50
LMO3	-2.16632	2.47136	231.395	2.95858e-52	4.2356e-50
SCARA3	-1.79069	5.20448	231.326	3.06379e-52	4.34192e-50
FRMD3	-2.03874	2.28351	231.179	3.29853e-52	4.62783e-50
SP6	-1.98983	2.80113	230.341	5.02438e-52	6.97941e-50
APOBEC3G	-1.88545	2.98189	228.668	1.16391e-51	1.60095e-49
EFNB1	-1.34012	4.78927	228.508	1.26117e-51	1.71789e-49
MUCL1	-3.86489	2.43071	228.174	1.49101e-51	2.01143e-49
ANXA9	-1.57165	4.24161	227.121	2.53111e-51	3.38205e-49
TMLHE	-1.66798	2.02221	226.392	3.64853e-51	4.82914e-49
CFL2	-1.51733	5.52275	226.034	4.36813e-51	5.72756e-49
TSPAN18	-1.7885	3.94845	225.682	5.21272e-51	6.77171e-49
MED21	-0.71991	4.81821	224.859	7.88213e-51	1.01455e-48
AIF1L	-1.62397	4.67823	221.797	3.6673e-50	4.67747e-48
TES	-1.20152	6.05801	217.195	3.69972e-49	4.67631e-47
PLLP	-1.69592	2.56787	216.935	4.21757e-49	5.28327e-47
AFAP1L2	-1.63657	3.99422	216.75	4.62719e-49	5.74509e-47
NECAB1	-1.70868	2.13261	215.49	8.71186e-49	1.07217e-46
C12orf75	-1.61456	5.31428	214.308	1.57756e-48	1.92462e-46
SNPH	-1.76923	3.3478	213.256	2.67629e-48	3.23693e-46
FRMD6	-1.55616	4.1375	211.91	5.26312e-48	6.31125e-46
ARC	-2.71057	2.2461	211.284	7.20729e-48	8.56934e-46
CAV1	-1.78017	6.30457	211.241	7.3657e-48	8.6841e-46
DEFB132	-2.3264	3.15296	211.053	8.094e-48	9.46323e-46
DUOX1	-2.14101	3.20138	210.723	9.55232e-48	1.1076e-45
PLEKHA2	-1.29268	3.77357	210.143	1.27868e-47	1.47048e-45
PAQR7	-1.44283	4.137	209.212	2.04052e-47	2.32752e-45
MUC15	-2.48156	1.96974	207.794	4.16109e-47	4.70807e-45
MAT2B	-0.737029	5.4038	206.655	7.37433e-47	8.27694e-45
SEC23A	-1.15322	4.3083	206.422	8.28748e-47	9.22804e-45
TMEM132C	-2.38168	2.04842	205.961	1.04499e-46	1.15442e-44
C20orf194	-1.19273	3.55345	205.194	1.53601e-46	1.68361e-44
GLIS3	-1.9072	2.21365	205.068	1.63636e-46	1.7797e-44
MYLK	-2.07597	6.73468	204.352	2.34508e-46	2.53088e-44
TPM1	-1.52238	6.93814	204.088	2.67744e-46	2.86751e-44
GATA3	-2.24132	4.08744	203.971	2.84015e-46	3.01874e-44
CDK18	-1.68653	3.07693	203.617	3.3935e-46	3.57976e-44
STAC	-2.4419	3.16563	203.23	4.12129e-46	4.31506e-44
PCDH7	-1.84699	3.23562	203.077	4.44958e-46	4.62427e-44
SLC25A12	-0.782587	4.16285	202.588	5.68907e-46	5.86894e-44
PGRMC1	-0.922283	7.99785	201.485	9.90102e-46	1.01395e-43
FAM110C	-2.17945	3.29087	200.881	1.3417e-45	1.36407e-43
LARGE1	-1.23832	3.27418	200.132	1.95405e-45	1.97233e-43
PHYHIPL	-2.03792	2.01145	199.343	2.90597e-45	2.9122e-43
UBXN10	-1.82324	2.40809	198.954	3.53279e-45	3.51525e-43
GATM	-1.44926	2.62245	198.203	5.1522e-45	5.09051e-43
ANO6	-1.41616	4.76564	197.947	5.85879e-45	5.74817e-43
CAV2	-1.46568	3.9428	197.847	6.16055e-45	6.00226e-43
MAMLD1	-1.56241	2.37607	195.565	1.94001e-44	1.87713e-42
EVA1A	-2.26331	1.74131	194.898	2.7118e-44	2.60593e-42
FERMT2	-1.38511	4.83489	194.301	3.66067e-44	3.49382e-42
ARL4D	-1.8641	4.34626	194.028	4.19921e-44	3.98074e-42
PCP4L1	-2.24275	3.58686	193.261	6.17447e-44	5.81395e-42
HPN	2.42457	7.98899	192.124	1.09341e-43	1.0227e-41
PLBD1	-1.4573	3.55448	191.911	1.21661e-43	1.1304e-41
MFN2	-0.653367	5.56865	191.559	1.45229e-43	1.3405e-41
SGCB	-1.15317	5.053	191.262	1.68567e-43	1.54575e-41
HFE	-1.33012	3.00606	190.851	2.07329e-43	1.88885e-41
DAAM2	-1.66141	2.82483	190.662	2.2796e-43	2.06341e-41
NEURL1B	-1.29911	4.22338	190.424	2.56887e-43	2.31034e-41
PAK3	-1.71685	1.84015	190.013	3.15789e-43	2.80923e-41
SH3GLB1	-0.607356	5.53956	190.01	3.16364e-43	2.80923e-41
PDE7B	-1.53045	2.44214	189.912	3.32313e-43	2.9323e-41
PLAAT5	-1.93125	1.70993	188.941	5.41257e-43	4.74615e-41
NDRG2	-1.35817	5.82501	188.353	7.27607e-43	6.34057e-41
GPX2	-2.55798	3.96521	187.051	1.39959e-42	1.21212e-40
SLC39A2	-3.79856	3.23903	186.953	1.47057e-42	1.26577e-40
ETNK2	-1.23041	2.88771	186.683	1.684e-42	1.44064e-40
RAP1A	-0.73682	5.65799	186.103	2.25402e-42	1.9166e-40
SLC18A2	-2.46195	2.0436	184.757	4.4345e-42	3.74796e-40
FAM83B	-1.92555	1.72711	183.842	7.02579e-42	5.90251e-40
PARVA	-0.934973	5.50968	183.816	7.1154e-42	5.9422e-40
PPARGC1A	-1.75141	2.00244	183.199	9.70625e-42	8.05791e-40
GNAL	-1.46218	2.74363	182.521	1.36442e-41	1.12605e-39
C22orf23	-1.22279	2.49965	182.478	1.3947e-41	1.1443e-39
SLC34A2	-3.15471	3.26406	180.409	3.94482e-41	3.21778e-39
SAMD12	-1.59853	2.15889	180.199	4.38603e-41	3.55699e-39
SCPEP1	-1.01395	6.28565	180.105	4.59793e-41	3.70741e-39
RNF180	-1.06548	3.37819	180.047	4.73427e-41	3.79553e-39
IGSF1	-2.17096	1.73632	179.398	6.5592e-41	5.22872e-39
STK26	-1.2435	4.7374	179.279	6.96204e-41	5.5185e-39
PLP2	-1.2998	6.11773	178.84	8.68352e-41	6.84437e-39
RCBTB2	-0.917561	4.43828	178.49	1.03521e-40	8.11393e-39
NFYB	-0.82861	5.11785	177.885	1.40355e-40	1.09399e-38
CALM1	-0.870416	7.07976	177.278	1.90435e-40	1.47613e-38
PALLD	-1.52474	6.45264	176.972	2.22121e-40	1.71228e-38
LIPG	-2.55121	1.82565	176.73	2.50843e-40	1.92313e-38
AMOT	-1.65243	4.10753	176.184	3.30054e-40	2.51666e-38
JPH4	-2.09995	3.62733	175.873	3.85936e-40	2.92686e-38
PPP1R3C	-1.70006	4.32605	175.815	3.97376e-40	2.99741e-38
DUSP3	-0.839076	6.26843	175.702	4.20667e-40	3.15613e-38
HCAR2	-1.9985	2.57125	175.652	4.31364e-40	3.21917e-38
CDIN1	-1.36305	2.22508	175.602	4.42221e-40	3.28273e-38
TSLP	-1.85294	2.23758	175.046	5.84927e-40	4.31922e-38
RBBP7	-0.725781	6.01376	174.621	7.24433e-40	5.32136e-38
HOXB5	-3.26862	1.71732	174.415	8.03482e-40	5.87128e-38
PRKCB	-1.81937	2.68293	174.269	8.64651e-40	6.28552e-38
CTTNBP2	-1.51223	2.23066	174.167	9.10094e-40	6.58176e-38
CLIP4	-1.21303	3.5109	173.802	1.09348e-39	7.86747e-38
BNIP2	-0.746825	4.45722	173.742	1.12714e-39	8.06823e-38
ARHGAP20	-1.63594	2.24507	173.598	1.21191e-39	8.63101e-38
FAM13B	-0.847039	4.55947	173.571	1.22849e-39	8.70493e-38
TMEM37	-1.70095	2.86807	172.803	1.80683e-39	1.27386e-37
PRKG1	-1.6228	2.09754	172.019	2.6809e-39	1.88065e-37
AHNAK2	-1.7648	2.99361	171.885	2.8671e-39	2.00127e-37
CRYZ	-1.00457	4.9335	171.803	2.98744e-39	2.07494e-37
TMEM252	-2.14222	3.00304	171.384	3.68974e-39	2.5501e-37
MR1	-1.2119	3.38185	171.075	4.30916e-39	2.96361e-37
SVIL	-1.42185	5.42104	171.049	4.36556e-39	2.98775e-37
GSTM4	-1.25012	3.59898	170.594	5.48883e-39	3.73826e-37
C1QTNF1	-1.6797	4.91386	170.137	6.90609e-39	4.68079e-37
ANP32E	-1.16867	4.64767	169.739	8.4347e-39	5.68937e-37
EPHA10	1.96443	2.83138	169.613	8.9891e-39	6.03431e-37
DUOXA1	-2.15502	2.7482	169.599	9.05179e-39	6.04746e-37
WFDC2	-2.34935	7.18572	169.561	9.22651e-39	6.13497e-37
MUC6	-5.00552	5.89001	169.353	1.02429e-38	6.77866e-37
PPP1R12A	-0.926545	4.82346	169.302	1.051e-38	6.90246e-37
ANGPTL1	-1.94963	2.79793	169.299	1.05283e-38	6.90246e-37
COL4A6	-1.87075	3.29928	169.029	1.20572e-38	7.86802e-37
CALD1	-1.3447	7.91924	169.008	1.21852e-38	7.91474e-37
CLCA2	-2.92841	2.30011	168.9	1.28667e-38	8.31891e-37
ALDH1L2	-1.76109	1.99818	168.853	1.31758e-38	8.47966e-37
HMGN4	-0.618407	6.75113	167.873	2.156e-38	1.38122e-36
FEM1B	-0.646512	5.21714	167.78	2.26021e-38	1.4414e-36
CCDC69	-1.43504	4.808	167.759	2.28372e-38	1.4498e-36
PLCD1	-0.771525	4.2172	167.612	2.45927e-38	1.54789e-36
PDZRN4	-1.68549	3.37126	167.611	2.46029e-38	1.54789e-36
ADAMTS5	-1.79729	2.28825	167.545	2.54379e-38	1.59327e-36
KATNAL1	-1.13018	2.75328	167.068	3.23336e-38	2.01618e-36
ANKMY2	-0.665948	4.54096	167.014	3.32139e-38	2.05797e-36
LY6D	-3.15438	2.22518	167.009	3.32971e-38	2.05797e-36
ADRA1A	-2.00493	2.29242	166.871	3.56972e-38	2.19663e-36
KPNA3	-0.860144	4.74357	166.519	4.25981e-38	2.60983e-36
SYNPO2	-1.90593	6.46283	166.146	5.14123e-38	3.13615e-36
RBBP8	-0.816579	3.83148	165.876	5.88722e-38	3.57566e-36
DENND2B	-1.21615	3.57637	165.833	6.01686e-38	3.63865e-36
EYA4	-1.59086	2.15557	165.822	6.04954e-38	3.64271e-36
CHRDL1	-1.96327	6.31866	165.664	6.55058e-38	3.92755e-36
STAT5B	-0.633912	5.57226	165.183	8.34327e-38	4.98111e-36
MPP2	-1.50022	2.85984	164.988	9.20247e-38	5.47079e-36
VCL	-1.44791	6.22545	164.927	9.49182e-38	5.619e-36
LURAP1	-1.41025	2.09656	164.404	1.23425e-37	7.27586e-36
DOK4	-1.1588	3.93907	164.351	1.26802e-37	7.44362e-36
FAXDC2	-1.46771	4.04415	164.276	1.31644e-37	7.69566e-36
SLC9A1	-0.906913	5.16678	164.181	1.38133e-37	8.04152e-36
RND2	-1.5298	2.45189	164.002	1.51141e-37	8.76241e-36
BMERB1	-1.28066	4.56928	163.874	1.61171e-37	9.30549e-36
SEPTIN10	-0.788039	5.41566	163.417	2.02823e-37	1.16623e-35
FOXQ1	-2.05742	3.83611	163.393	2.05331e-37	1.17583e-35
RIMS3	-1.31874	2.36466	163.261	2.19385e-37	1.25121e-35
PRNP	-0.944094	7.45849	163.029	2.46486e-37	1.40008e-35
ALDH1A2	-1.67263	3.62237	163.021	2.47502e-37	1.40018e-35
PRICKLE2	-1.35611	2.40496	162.887	2.64826e-37	1.49217e-35
MAP1A	-1.58098	3.18079	162.398	3.38609e-37	1.90027e-35
MCC	-1.39473	3.55827	162.103	3.9288e-37	2.1925e-35
EPHA2	-1.95172	4.21051	162.098	3.93806e-37	2.1925e-35
ACOX2	-1.61156	3.31149	162.079	3.9763e-37	2.20504e-35
MECOM	-1.4418	2.93832	161.957	4.22712e-37	2.3349e-35
C11orf45	-1.60091	1.95095	161.872	4.41205e-37	2.42749e-35
TMEM35A	-1.97122	4.38341	161.76	4.66838e-37	2.55849e-35
EPHB1	-2.06304	1.76341	161.548	5.19384e-37	2.83539e-35
PIP5K1B	-1.63471	2.22856	161.494	5.33598e-37	2.9017e-35
PRR36	1.77728	4.83491	161.424	5.52758e-37	2.99428e-35
KITLG	-1.31899	4.09269	161.403	5.58628e-37	3.01444e-35
RHOBTB2	-1.10806	3.484	161.164	6.29832e-37	3.38565e-35
RBMS3	-1.21217	2.39947	160.63	8.2435e-37	4.41436e-35
NKAPL	-1.70468	1.73928	159.603	1.38129e-36	7.36864e-35
MSRB3	-1.57582	5.16406	159.571	1.40419e-36	7.4624e-35
HSPA4L	-1.41988	2.25547	158.871	1.99696e-36	1.05726e-34
FGF10	-1.71471	2.27117	158.839	2.02882e-36	1.07009e-34
CDC42EP4	-0.937622	5.85049	158.725	2.1492e-36	1.12934e-34
SNX7	-1.12905	4.42649	158.356	2.58799e-36	1.35483e-34
WDR1	-0.625228	6.99634	158.299	2.66246e-36	1.38864e-34
DNAJB5	-1.49015	4.18168	157.863	3.31601e-36	1.7231e-34
RARB	-1.01818	3.84493	157.322	4.35321e-36	2.25371e-34
EIF4EBP2	-0.674168	5.97407	156.879	5.43913e-36	2.80555e-34
CORO1C	-1.02723	5.34559	156.753	5.79527e-36	2.9783e-34
FEZ1	-1.28762	2.51757	156.455	6.73237e-36	3.44727e-34
ELP3	-0.82585	4.68522	156.4	6.92276e-36	3.53187e-34
PLEKHG3	-1.00831	3.44048	156.39	6.95816e-36	3.53707e-34
RHEX	-2.05684	2.03944	156.284	7.33852e-36	3.71695e-34
TOR1AIP1	-0.753846	5.94559	156.161	7.80596e-36	3.93948e-34
SIM2	2.27937	4.58629	156.027	8.35279e-36	4.20034e-34
SEMA6D	-1.6436	2.0851	155.933	8.75531e-36	4.38704e-34
NRG2	-1.55286	1.88088	155.635	1.01725e-35	5.079e-34
HSPB8	-1.89784	6.67582	155.334	1.18332e-35	5.88725e-34
TCEAL1	-0.67446	6.09739	155.223	1.2513e-35	6.20343e-34
FBXO30	-0.923531	3.1287	155.157	1.29354e-35	6.39029e-34
KCTD14	-1.72107	1.99101	154.89	1.47995e-35	7.28549e-34
VAMP3	-0.525126	6.79051	154.256	2.0357e-35	9.98633e-34
CSRP1	-1.51961	8.32248	154.235	2.05746e-35	1.00579e-33
NCS1	-1.24811	5.35465	154.174	2.12218e-35	1.03383e-33
INKA2	-1.04416	2.74809	154.081	2.22297e-35	1.07918e-33
KANK1	-0.999931	4.56662	153.887	2.45142e-35	1.18598e-33
EID3	-1.18962	2.66293	153.267	3.34941e-35	1.61485e-33
NACC2	-0.972334	4.73941	152.839	4.15364e-35	1.99574e-33
LPIN1	-0.916141	3.2429	152.825	4.18296e-35	2.00297e-33
FXYD6	-1.69612	2.94217	152.701	4.45221e-35	2.12464e-33
METTL24	-1.53291	2.16841	152.584	4.72269e-35	2.24608e-33
TBL1X	-0.819978	5.07073	152.487	4.95936e-35	2.35067e-33
SPOP	-0.566285	5.86983	152.462	5.0205e-35	2.37164e-33
KANK2	-1.29524	6.124	152.376	5.24269e-35	2.46829e-33
CYP4B1	-2.21047	4.12759	152.225	5.65883e-35	2.6553e-33
YAP1	-0.893475	5.94221	151.931	6.56154e-35	3.06861e-33
RAB7B	-1.39223	3.06159	151.782	7.07069e-35	3.29574e-33
MAMDC2	-1.53109	2.87076	151.772	7.10764e-35	3.30199e-33
JAZF1	-1.33892	4.14467	151.198	9.48661e-35	4.39265e-33
ST6GALNAC2	-1.63658	2.05197	150.825	1.14453e-34	5.28215e-33
CST4	-3.71778	3.7783	150.763	1.18074e-34	5.43141e-33
CRABP2	-2.02151	6.32989	150.702	1.21762e-34	5.58277e-33
MYOCD	-1.75485	3.30838	149.719	1.99686e-34	9.1257e-33
TCF7L1	-1.24733	3.92693	149.237	2.54514e-34	1.15936e-32
PSIP1	-0.746828	4.7707	149.227	2.5583e-34	1.16158e-32
FAM107A	-1.65287	5.13045	149.023	2.83536e-34	1.28323e-32
RASL12	-1.65585	5.75598	148.735	3.27765e-34	1.47863e-32
SH3PXD2B	-1.15242	3.88303	148.381	3.91534e-34	1.76065e-32
BHMT2	-1.4681	3.19474	148.257	4.16863e-34	1.86856e-32
FOLR1	-2.25117	2.32419	148.094	4.52423e-34	2.02038e-32
B3GNT9	-1.2532	3.96021	148.089	4.53613e-34	2.02038e-32
CDC42EP3	-1.18967	5.15605	147.968	4.82208e-34	2.14094e-32
TMEM237	-0.750732	3.5223	147.82	5.19276e-34	2.29825e-32
PYCR1	1.2836	7.34801	147.566	5.90117e-34	2.60357e-32
CERK	-1.23902	3.97669	147.423	6.34158e-34	2.7891e-32
ZNF516	-1.30177	3.45004	146.874	8.36111e-34	3.65847e-32
FBLIM1	-0.901061	6.22029	146.872	8.37042e-34	3.65847e-32
HOXD13	-1.83779	3.8054	146.419	1.05157e-33	4.58182e-32
DAB2IP	-0.949101	4.75751	146.336	1.09596e-33	4.76047e-32
CGREF1	1.87525	4.76104	146.284	1.12528e-33	4.87272e-32
PDK2	-0.768981	4.0953	146.152	1.2024e-33	5.19068e-32
KIT	-1.67144	3.08934	146.133	1.21411e-33	5.22515e-32
ID4	-1.69015	5.03789	145.977	1.31324e-33	5.6345e-32
DUOX2	-2.5305	2.16769	145.949	1.33179e-33	5.69666e-32
PIK3R1	-1.05996	4.83143	145.826	1.41726e-33	6.04381e-32
DTNA	-1.39	3.04247	145.598	1.58899e-33	6.75563e-32
NPR2	-1.16927	3.39373	145.491	1.6771e-33	7.10868e-32
GPR161	-1.29945	3.21316	145.476	1.69036e-33	7.1433e-32
ITSN1	-0.897313	3.02088	145.449	1.71356e-33	7.21961e-32
LCA5	-1.08324	2.54697	145.437	1.72327e-33	7.23876e-32
ARHGAP23	-1.39495	3.86373	145.284	1.86114e-33	7.79455e-32
CAPN6	-2.19442	3.43627	145.167	1.97406e-33	8.24288e-32
FDX1	-0.927773	5.07944	144.535	2.71385e-33	1.12983e-31
NPTN	-0.751277	6.88372	144.527	2.72473e-33	1.13101e-31
PPP3CB	-0.529686	5.57867	144.437	2.85116e-33	1.17999e-31
ATP2B4	-1.50231	5.43633	144.04	3.48238e-33	1.437e-31
MYORG	-1.22574	2.92373	144.027	3.50412e-33	1.44172e-31
TMX4	-0.708776	6.00603	143.791	3.9477e-33	1.61948e-31
SLC19A1	1.34106	4.21333	143.416	4.76679e-33	1.9498e-31
ALAD	-0.967129	5.50708	143.399	4.80744e-33	1.96071e-31
AQP5	-2.15931	1.87627	143.328	4.98251e-33	2.02622e-31
RPE65	-2.10009	1.80168	143.002	5.87232e-33	2.38118e-31
LRFN1	1.39531	3.56207	142.743	6.69045e-33	2.7051e-31
ULK3	0.929554	6.03998	142.57	7.29925e-33	2.94277e-31
MBNL2	-1.12393	5.14982	142.532	7.43875e-33	2.99042e-31
OXR1	-0.895099	4.35188	142.499	7.56418e-33	3.03215e-31
NT5E	-1.33232	3.6905	142.444	7.77497e-33	3.10777e-31
TBC1D1	-0.99825	4.44639	142.393	7.97984e-33	3.1806e-31
MARCKSL1	1.31174	10.0624	142.174	8.90781e-33	3.54041e-31
COLCA2	-1.12383	2.64801	141.779	1.08715e-32	4.30867e-31
DNAJB4	-1.33644	4.05916	141.737	1.11016e-32	4.38746e-31
RAPGEFL1	-1.45549	3.25908	141.639	1.16619e-32	4.59597e-31
HOXB2	-1.69138	3.12414	141.59	1.19541e-32	4.69792e-31
MPZL2	-1.09166	6.01945	141.554	1.21734e-32	4.77074e-31
SERPINF2	-1.66192	5.10463	141.312	1.37529e-32	5.37473e-31
CEP68	-0.803676	3.68553	140.497	2.07216e-32	8.07568e-31
SYNM	-1.79263	6.90058	140.466	2.10536e-32	8.18233e-31
PGR	-1.49134	2.26736	140.445	2.12726e-32	8.24461e-31
MAPRE1	-0.490738	7.32399	140.222	2.37991e-32	9.19839e-31
SSBP2	-0.797923	3.2946	140.15	2.46824e-32	9.51356e-31
RAB38	-1.42785	2.644	140.1	2.53155e-32	9.73088e-31
ARHGEF38	1.44417	4.34895	139.551	3.3374e-32	1.27934e-30
ARHGEF26	1.53485	6.08781	139.541	3.3539e-32	1.28216e-30
CCSER2	-0.77257	4.43202	139.511	3.40469e-32	1.29804e-30
ANXA6	-1.23068	6.55726	139.315	3.7586e-32	1.42908e-30
MXRA7	-1.26967	5.18754	138.83	4.79724e-32	1.81906e-30
SLCO3A1	-1.24725	2.47746	138.655	5.2399e-32	1.97702e-30
CYP3A5	-1.58825	2.89989	138.654	5.24199e-32	1.97702e-30
CLIC4	-1.0904	7.06547	138.61	5.36133e-32	2.01661e-30
RBFOX3	-1.90203	2.84091	138.374	6.03628e-32	2.26441e-30
TLN1	-0.90481	7.30991	138.366	6.05984e-32	2.26719e-30
ACSL4	-1.15005	3.94328	138.323	6.19237e-32	2.31061e-30
ITGA2	-1.35663	3.8006	138.123	6.85051e-32	2.54941e-30
CDO1	-2.30724	4.99657	138.003	7.27748e-32	2.70114e-30
MYH11	-1.80772	9.24261	137.981	7.35599e-32	2.72307e-30
DSTN	-0.764678	9.3517	137.97	7.39997e-32	2.73215e-30
TRIM36	1.40265	5.0545	137.904	7.65011e-32	2.81709e-30
SCN2B	-1.57382	1.77975	137.817	7.98941e-32	2.93433e-30
CCDC178	-1.65439	1.72177	137.477	9.48196e-32	3.47342e-30
DMD	-1.55456	3.1821	137.359	1.00633e-31	3.67677e-30
LPAR1	-1.21035	4.06253	137.285	1.04443e-31	3.80607e-30
SBK1	1.32524	4.30506	137.246	1.06524e-31	3.87183e-30
CLVS2	-1.73426	1.84114	137.148	1.11948e-31	4.05849e-30
GPM6B	-1.24293	3.86387	137.109	1.14134e-31	4.12705e-30
JAM3	-1.44771	3.85491	137.069	1.16475e-31	4.2009e-30
B3GNT8	-1.45903	2.3544	136.793	1.33854e-31	4.81531e-30
VSNL1	-1.90414	2.28127	136.56	1.50473e-31	5.39934e-30
C3orf70	-1.37564	3.15292	136.485	1.56295e-31	5.59393e-30
CDKN2AIP	-0.503518	4.57073	136.316	1.70137e-31	6.07383e-30
PGAP4	-1.49881	3.27229	136.179	1.82332e-31	6.4927e-30
NEFM	-2.77605	1.73623	136.141	1.85843e-31	6.60097e-30
SPON1	-1.63712	4.25597	135.89	2.1088e-31	7.47135e-30
HECTD2	-0.999676	2.98712	135.783	2.22552e-31	7.865e-30
SOX15	-1.45453	3.42797	135.658	2.37061e-31	8.3567e-30
KCNS1	-2.35551	1.68072	135.634	2.3991e-31	8.43592e-30
RGS7BP	-1.53491	2.40633	135.596	2.44538e-31	8.57718e-30
KLHL5	-1.08148	4.37054	135.473	2.60228e-31	9.10474e-30
MSLN	-2.70988	3.12562	135.328	2.7993e-31	9.76968e-30
ACE	-1.29154	3.53127	135.234	2.9343e-31	1.02155e-29
DIXDC1	-1.1098	4.35549	135.208	2.97391e-31	1.03277e-29
BNIP3L	-0.805111	6.34748	134.944	3.39657e-31	1.17664e-29
PLS3	-1.23532	5.69242	134.891	3.4885e-31	1.20551e-29
KRT16	-2.45026	3.02303	134.85	3.5616e-31	1.22775e-29
DPH3	-0.557591	4.33264	134.753	3.73957e-31	1.28593e-29
EFEMP1	-1.42736	5.68148	134.681	3.87641e-31	1.32973e-29
PGM5	-1.81278	6.20926	134.659	3.92115e-31	1.3418e-29
SPOCK3	-1.67484	5.12643	134.456	4.34325e-31	1.48262e-29
MAP3K20	-1.23648	4.6165	134.378	4.51631e-31	1.53796e-29
NKX2-3	3.54817	2.43586	134.278	4.7494e-31	1.61342e-29
INPP5F	-0.733978	3.46596	134.229	4.86834e-31	1.64983e-29
CLIP3	-1.47286	4.8576	134.046	5.33902e-31	1.80497e-29
QSOX2	0.833493	4.55438	133.962	5.56781e-31	1.8778e-29
CACHD1	-1.30186	3.17653	133.892	5.76823e-31	1.94073e-29
CBX7	-0.874065	5.11511	133.661	6.47971e-31	2.17489e-29
CCBE1	-1.85806	1.83013	133.633	6.57346e-31	2.20109e-29
METTL7A	-1.11702	6.42682	133.59	6.71707e-31	2.24382e-29
DPYSL3	-1.24677	6.85741	133.469	7.13917e-31	2.37916e-29
SEC14L6	-1.5648	1.78582	133.131	8.46381e-31	2.81392e-29
FBXO32	-1.02952	5.88024	133.118	8.52149e-31	2.8264e-29
ZNF154	-1.41185	2.08606	133.087	8.65497e-31	2.8639e-29
LEPROT	-0.554429	5.95104	132.907	9.47489e-31	3.12783e-29
RERG	-1.18571	3.7571	132.83	9.84743e-31	3.24318e-29
TFE3	-0.562592	5.67417	132.762	1.01905e-30	3.34831e-29
ACSF2	-1.46667	3.6819	132.542	1.1389e-30	3.73337e-29
CPNE6	-2.16155	2.04677	132.4	1.22338e-30	4.00095e-29
RBFOX2	-0.71728	5.04997	132.367	1.2439e-30	4.05858e-29
TRPC1	-1.15763	2.70938	132.245	1.3226e-30	4.30535e-29
S100A14	-2.15321	4.43123	131.834	1.62704e-30	5.27845e-29
CNTFR	-1.82624	2.92524	131.831	1.62906e-30	5.27845e-29
ANO5	-1.51555	2.52522	131.763	1.68571e-30	5.44942e-29
NEK7	-0.748446	5.14539	131.728	1.7158e-30	5.53396e-29
DZIP1	-1.14305	2.72612	131.66	1.77547e-30	5.71326e-29
AJUBA	-1.19004	3.5801	131.641	1.79279e-30	5.7558e-29
MYOF	-1.38478	5.39583	131.59	1.83955e-30	5.89244e-29
VWA5A	-1.27073	3.69057	131.557	1.87036e-30	5.97748e-29
NNT	-0.861912	3.94078	131.481	1.94279e-30	6.19484e-29
PRRG4	-1.18863	4.15339	131.399	2.02502e-30	6.4424e-29
HACD1	-1.19323	2.98803	131.35	2.07627e-30	6.59053e-29
CRTAP	-0.623395	6.62665	131.247	2.18673e-30	6.92546e-29
NHS	-1.33816	2.08862	131.17	2.27336e-30	7.18361e-29
STOX2	-1.43288	1.885	131.028	2.44097e-30	7.69592e-29
KCNMA1	-1.36424	3.09145	130.982	2.49841e-30	7.85935e-29
LGR6	-2.11669	2.68988	130.898	2.60659e-30	8.1813e-29
DCUN1D4	-0.614945	3.93675	130.859	2.65797e-30	8.32395e-29
TEAD1	-1.01368	4.44939	130.817	2.71568e-30	8.48573e-29
AMACR	3.41126	4.75359	130.801	2.73752e-30	8.53497e-29
ISYNA1	-1.30516	5.43155	130.676	2.91497e-30	9.06806e-29
TNS1	-1.48957	6.64447	130.599	3.03001e-30	9.4051e-29
GNL3	0.788613	7.33472	130.575	3.06711e-30	9.49923e-29
PRTFDC1	-1.19262	2.85407	130.423	3.31203e-30	1.02352e-28
GNAI2	-0.692265	6.73267	130.143	3.81294e-30	1.17573e-28
DNAJC18	-0.844755	3.05467	130.059	3.97683e-30	1.22357e-28
PLCL1	-1.62765	2.90806	130.037	4.02155e-30	1.23462e-28
SLC8A1	-1.44029	2.7445	129.985	4.12969e-30	1.26506e-28
STX12	-0.463307	5.93043	129.967	4.16706e-30	1.27372e-28
STARD8	-1.29521	3.14103	129.917	4.27238e-30	1.30308e-28
KCNIP3	-1.23815	2.19027	129.858	4.40236e-30	1.33981e-28
GJA1	-1.35246	6.5907	129.818	4.49108e-30	1.36385e-28
KLHL13	-1.09399	2.65002	129.661	4.86173e-30	1.47322e-28
SLITRK6	-1.7426	3.11038	129.495	5.28531e-30	1.59812e-28
LMO4	-0.910977	5.14037	129.158	6.2638e-30	1.88992e-28
COL17A1	-1.93279	4.19613	128.961	6.91468e-30	2.08182e-28
TENT5B	-1.74373	4.10684	128.872	7.2337e-30	2.17321e-28
SLC16A5	-1.68574	3.86509	128.85	7.31336e-30	2.19244e-28
EPB41L1	-0.668142	4.45471	128.475	8.8337e-30	2.64258e-28
PGAP1	-0.991113	2.6915	128.165	1.03299e-29	3.08357e-28
CHMP1B	-0.617409	5.82712	128.102	1.06638e-29	3.17649e-28
KCNMB1	-1.59676	4.83071	127.954	1.14878e-29	3.41469e-28
RAB17	1.37516	5.0339	127.887	1.18796e-29	3.52369e-28
NAGS	-1.33391	2.36489	127.624	1.35635e-29	4.01467e-28
PDGFD	-1.25461	3.92973	127.601	1.37211e-29	4.05277e-28
EIF4E3	-0.753885	3.66185	127.406	1.51416e-29	4.46296e-28
BBX	-0.871484	4.82561	127.282	1.61157e-29	4.7401e-28
RNASE1	-1.24011	6.87312	127.083	1.78121e-29	5.22811e-28
HIF3A	-1.63253	2.13594	126.855	1.99875e-29	5.85437e-28
TMEM43	-0.532211	6.18861	126.835	2.01843e-29	5.89969e-28
GIPC2	-1.32314	2.08787	126.337	2.5945e-29	7.56774e-28
CAVIN2	-1.38021	5.32892	126.284	2.66544e-29	7.75854e-28
ACTC1	-2.71003	5.36066	126.278	2.67352e-29	7.76595e-28
MEIS2	-1.40638	3.86031	126.082	2.94964e-29	8.5503e-28
CYP4F22	-2.50397	2.44953	126.001	3.07328e-29	8.89034e-28
ENTR1	0.767298	5.47232	125.879	3.26749e-29	9.43269e-28
LRRC17	-1.30129	2.51198	125.874	3.27572e-29	9.43704e-28
FAT2	-1.82419	2.2607	125.538	3.88076e-29	1.11572e-27
NAV2	-1.32541	2.4609	125.191	4.62207e-29	1.3257e-27
FAM107B	-1.14384	5.53566	125.188	4.63003e-29	1.3257e-27
SOSTDC1	-1.82	2.17352	125.086	4.87297e-29	1.39242e-27
PEX14	-0.639546	5.35837	124.941	5.24222e-29	1.49194e-27
SSPN	-1.07977	3.88723	124.941	5.24252e-29	1.49194e-27
SORBS1	-1.57981	5.80381	124.875	5.41965e-29	1.53922e-27
EOGT	-0.862993	4.28895	124.845	5.5023e-29	1.55954e-27
ITPRIPL1	-1.34027	2.00583	124.778	5.69071e-29	1.60969e-27
GLCE	-0.717297	3.58908	124.618	6.17139e-29	1.74215e-27
TMEM101	-0.931765	5.98986	124.56	6.35373e-29	1.79002e-27
SLC51B	-1.35116	2.52176	124.526	6.46116e-29	1.81664e-27
PPP1R12B	-1.35322	5.56717	124.353	7.04985e-29	1.97819e-27
GLIS1	-1.56154	2.92486	124.252	7.41957e-29	2.07778e-27
SSX2IP	-0.680377	3.57379	124.109	7.973e-29	2.22831e-27
FHOD3	-1.35419	3.56994	123.982	8.50019e-29	2.37093e-27
PBX1	-0.933968	4.43838	123.76	9.50663e-29	2.64639e-27
FAM162B	-1.29728	2.84848	123.578	1.04185e-28	2.8945e-27
C14orf132	-1.29075	3.45548	123.534	1.0657e-28	2.95489e-27
GJB4	-1.99029	1.69815	123.495	1.08686e-28	3.00764e-27
LMOD1	-1.61459	7.27008	123.442	1.11581e-28	3.08165e-27
TRPM4	1.63228	8.21905	123.187	1.2692e-28	3.49841e-27
SEMA3A	-1.63875	1.77147	123.158	1.28783e-28	3.5428e-27
KLHL42	-0.681437	4.23319	122.89	1.47366e-28	4.04608e-27
RBPMS2	-1.27391	4.85535	122.842	1.51017e-28	4.13821e-27
KCTD9	-0.768449	4.46743	122.805	1.53856e-28	4.2078e-27
SLC47A1	-1.33713	2.04137	122.691	1.62932e-28	4.44735e-27
TBX2	-1.39668	3.7661	122.401	1.8861e-28	5.13824e-27
RHOQ	-0.614158	5.04145	122.296	1.98859e-28	5.40696e-27
ASB2	-1.51559	3.82102	121.898	2.43068e-28	6.59622e-27
PIPOX	-1.23484	2.17618	121.89	2.43946e-28	6.60727e-27
ADCY5	-1.39483	3.98685	121.886	2.44505e-28	6.60965e-27
TRAF3IP2	-0.938948	3.99637	121.691	2.69798e-28	7.27139e-27
SFRP5	-2.74755	2.26126	121.689	2.70021e-28	7.27139e-27
EDNRA	-1.36231	5.10301	121.648	2.75626e-28	7.40811e-27
ACSS3	-1.27399	2.06133	121.601	2.82289e-28	7.5727e-27
WBP4	-0.602717	4.67382	121.475	3.00769e-28	8.05302e-27
CYB5R3	-0.670291	7.42697	121.152	3.54028e-28	9.46096e-27
FLNA	-1.5437	9.39	121.123	3.59121e-28	9.57883e-27
SLC7A5	-1.71872	4.06016	120.955	3.90933e-28	1.04076e-26
PARD6G	-0.72365	3.55142	120.946	3.92763e-28	1.04365e-26
POPDC2	-1.427	4.33494	120.728	4.38345e-28	1.16257e-26
HLF	-1.2471	3.73162	120.361	5.27473e-28	1.39631e-26
TSPAN3	-0.66247	6.0945	119.804	6.98233e-28	1.84486e-26
TACC1	-1.07282	5.42313	119.793	7.02277e-28	1.85206e-26
GJB5	-1.95398	3.08721	119.749	7.18022e-28	1.89003e-26
RBP1	-1.53906	3.76305	119.568	7.86611e-28	2.06669e-26
CELSR2	-1.00165	3.4993	119.542	7.97086e-28	2.0903e-26
B4GALT6	-1.01012	3.01212	119.519	8.06194e-28	2.11024e-26
TMEM100	-1.84912	3.14308	119.038	1.02719e-27	2.6837e-26
LRCH2	-1.35463	3.30123	119.002	1.04611e-27	2.72806e-26
TWSG1	-0.795481	6.0089	118.897	1.10308e-27	2.87127e-26
PHF19	-0.782262	3.67795	118.853	1.1279e-27	2.93046e-26
ESRP2	1.03724	5.85275	118.841	1.13477e-27	2.94284e-26
OSBPL11	-0.610299	3.82233	118.74	1.19411e-27	3.09103e-26
EPS8	-0.912724	3.82617	118.729	1.20074e-27	3.10246e-26
KCNAB1	-1.54332	3.29698	118.652	1.24805e-27	3.21878e-26
ACACB	-1.05587	3.09703	118.395	1.42062e-27	3.65713e-26
ARHGEF9	-0.768134	3.1962	118.36	1.44602e-27	3.71568e-26
DDO	-1.16629	2.45728	118.344	1.45757e-27	3.73852e-26
H2AW	1.66935	7.22578	118.245	1.53219e-27	3.92275e-26
PGF	-1.51934	2.57674	118.093	1.65421e-27	4.22742e-26
SCARA5	-2.21046	1.96821	118.04	1.6996e-27	4.33552e-26
PARP3	-0.85115	4.51932	117.99	1.74228e-27	4.43633e-26
GNG12	-0.724911	6.11211	117.913	1.81204e-27	4.6056e-26
RSU1	-0.674001	5.5753	117.876	1.84579e-27	4.6829e-26
TSHZ3	-1.04378	3.49807	117.741	1.97566e-27	5.00335e-26
SEPTIN7	-0.553191	4.68766	117.551	2.17388e-27	5.49542e-26
ASPH	-1.02619	3.86329	117.513	2.21694e-27	5.58941e-26
CCDC8	-1.38895	3.8629	117.511	2.21903e-27	5.58941e-26
ARHGEF25	-1.20577	2.9523	117.451	2.28708e-27	5.7505e-26
ZBTB7C	-1.37526	2.60943	117.193	2.60495e-27	6.538e-26
TCN2	-1.01407	4.62402	117.147	2.66504e-27	6.67689e-26
PTPN14	-0.935063	3.50797	117.057	2.78982e-27	6.97705e-26
FLNC	-1.73322	6.82942	116.997	2.87539e-27	7.17824e-26
SNCG	-1.72751	5.48102	116.978	2.90249e-27	7.23302e-26
MEIS1	-1.21648	3.04863	116.939	2.95989e-27	7.36299e-26
GSTM5	-1.49597	3.14419	116.778	3.21066e-27	7.97268e-26
HSD17B13	-2.61189	3.51115	116.724	3.2991e-27	8.1778e-26
HACD4	-1.10074	2.30754	116.662	3.40364e-27	8.42205e-26
IRF5	-1.26105	3.13764	116.639	3.44418e-27	8.50737e-26
ENTPD3	-1.3536	2.75452	116.579	3.55039e-27	8.75429e-26
TINAGL1	-1.23579	4.70072	116.547	3.60762e-27	8.8798e-26
EDNRB	-1.64165	3.99761	116.478	3.73566e-27	9.17887e-26
AVPI1	-1.2277	5.21901	116.465	3.75949e-27	9.22128e-26
ZNF219	-1.01433	3.88156	116.402	3.88019e-27	9.50072e-26
FBXL7	-0.834949	4.0672	115.972	4.8196e-27	1.17803e-25
CPA6	-1.93602	2.84883	115.922	4.94458e-27	1.20648e-25
HBB	-1.80712	4.67148	115.909	4.97573e-27	1.21197e-25
NFE2L2	-0.686251	5.94627	115.743	5.40926e-27	1.31528e-25
MSMO1	-1.0048	6.46921	115.598	5.82169e-27	1.41312e-25
SMPDL3B	1.56237	4.58784	115.361	6.55928e-27	1.58941e-25
ITGB3	-1.26249	2.48266	115.221	7.04066e-27	1.70311e-25
ANK2	-1.41114	2.04115	114.877	8.37263e-27	2.02183e-25
CHST3	-1.17404	3.88121	114.851	8.48476e-27	2.04538e-25
TMEM51	-0.889463	4.56982	114.369	1.08194e-26	2.60371e-25
MAP1LC3B	-0.597525	5.61952	114.084	1.24884e-26	3.00021e-25
SNAI2	-1.58266	4.22397	113.959	1.33019e-26	3.19018e-25
CWF19L2	-0.568356	4.15343	113.937	1.34546e-26	3.22129e-25
SLC24A3	-1.2193	4.12303	113.931	1.34909e-26	3.22449e-25
SYNC	-1.35978	2.30635	113.745	1.48182e-26	3.53571e-25
NUP210	1.13464	5.25712	113.741	1.48469e-26	3.53654e-25
HS3ST3A1	-1.29133	2.06695	113.703	1.51379e-26	3.59975e-25
ADD1	-0.409853	6.36272	113.689	1.52446e-26	3.61897e-25
ZNF750	-1.66132	3.67908	113.65	1.55453e-26	3.68413e-25
LSM11	-0.835025	3.03463	113.626	1.57346e-26	3.7227e-25
C16orf74	-1.49902	2.22532	113.583	1.60821e-26	3.79851e-25
EFHD1	-1.32351	4.18679	113.547	1.6378e-26	3.8619e-25
INAVA	-1.6339	2.54549	113.49	1.68528e-26	3.96718e-25
SRD5A2	-1.70237	4.11108	113.176	1.97445e-26	4.64012e-25
PENK	-2.17404	2.64006	113.148	2.0026e-26	4.6984e-25
DNAJB1	-1.23372	6.4469	113.041	2.11349e-26	4.94749e-25
SOWAHC	-0.76308	4.32864	113.039	2.11582e-26	4.94749e-25
HOXB4	-1.84644	2.14944	112.996	2.16247e-26	5.04815e-25
CYP26B1	-1.7775	2.21996	112.907	2.26123e-26	5.26995e-25
RGN	-1.29282	3.35085	112.855	2.32164e-26	5.40177e-25
TRO	-1.20753	2.35351	112.767	2.42655e-26	5.6365e-25
GSTM1	-3.20499	3.7444	112.741	2.45849e-26	5.70127e-25
OGFRL1	-0.799586	3.50931	112.709	2.49908e-26	5.78583e-25
NCAM1	-1.8025	2.54171	112.692	2.52019e-26	5.82509e-25
ZBTB4	-0.606917	6.49397	112.659	2.56208e-26	5.91216e-25
PRDM11	-0.985003	2.5216	112.626	2.6062e-26	6.00411e-25
SPRY2	-0.853628	4.50805	112.608	2.62981e-26	6.04856e-25
TSPAN2	-1.21117	4.19637	112.562	2.69086e-26	6.17884e-25
CPED1	-1.43492	4.10439	112.454	2.8418e-26	6.51479e-25
TTC28	-0.978502	3.05945	112.349	2.99693e-26	6.8592e-25
PNMA1	-1.0773	6.41226	112.344	3.00427e-26	6.8648e-25
SLC26A6	1.22738	4.14116	112.29	3.08715e-26	7.04271e-25
SMIM10	-1.2605	4.07871	112.057	3.472e-26	7.90782e-25
DUSP4	-1.78817	4.26233	111.894	3.77004e-26	8.57272e-25
PARM1	-1.17379	7.0524	111.767	4.01879e-26	9.12357e-25
GPRASP1	-1.15186	3.806	111.739	4.07644e-26	9.23949e-25
TENT5A	-1.26127	4.19492	111.71	4.13593e-26	9.35921e-25
ATP1B1	-1.20762	6.32263	111.486	4.62995e-26	1.04603e-24
MICU3	-0.986432	2.62624	111.243	5.23517e-26	1.18086e-24
IRAK3	-1.17696	2.30485	111.179	5.40512e-26	1.21724e-24
SAMD10	0.93965	4.78899	111.14	5.51433e-26	1.23984e-24
CHST11	-1.18957	3.13248	110.645	7.07826e-26	1.58893e-24
ATRNL1	-1.66081	2.00608	110.581	7.30925e-26	1.63816e-24
VWA5B2	-2.04963	1.72223	110.407	7.98032e-26	1.78571e-24
BNIPL	-1.6889	2.83033	110.38	8.09114e-26	1.80762e-24
WWTR1	-0.843163	5.11909	110.31	8.3786e-26	1.86887e-24
FBXL22	-1.06194	2.71407	110.22	8.7697e-26	1.953e-24
PODXL2	1.37078	7.78332	110.126	9.19666e-26	2.04484e-24
MRAP2	-1.14266	3.59704	110.114	9.25163e-26	2.0538e-24
SLC25A22	0.982953	5.315	110.078	9.42276e-26	2.08849e-24
CAMKK2	1.57356	7.5605	110.069	9.46572e-26	2.0947e-24
PDGFC	-1.08235	4.24665	109.993	9.83309e-26	2.17257e-24
CTF1	-1.32785	4.27861	109.971	9.94469e-26	2.19377e-24
SORT1	-0.765831	5.32082	109.914	1.02316e-25	2.25351e-24
GGA2	-0.511924	5.44795	109.798	1.0852e-25	2.38642e-24
RGS9	-1.27994	2.29874	109.762	1.10477e-25	2.42566e-24
DYNC1I1	-1.26332	2.86427	109.641	1.17442e-25	2.57455e-24
LPP	-0.990521	5.53139	109.572	1.21633e-25	2.66226e-24
ITIH5	-1.26189	3.71062	109.553	1.22778e-25	2.68315e-24
SLC16A4	-1.05323	2.66666	109.504	1.25858e-25	2.74617e-24
KANK4	-1.52058	1.89285	109.411	1.31928e-25	2.87414e-24
COL21A1	-1.25083	2.0922	109.405	1.32263e-25	2.87698e-24
ACTG2	-1.73504	10.1864	109.25	1.43031e-25	3.10639e-24
TMEM184A	1.19289	4.88742	109.208	1.4614e-25	3.169e-24
PRKCA	-1.22078	3.84977	109.136	1.51513e-25	3.28044e-24
ITM2B	-0.690736	7.65596	109.129	1.52088e-25	3.28782e-24
B3GALT2	-1.53269	2.46164	109.11	1.5349e-25	3.31301e-24
DCBLD2	-0.728099	3.62088	109.08	1.55873e-25	3.35929e-24
GNG11	-1.09865	4.65595	108.995	1.62735e-25	3.50179e-24
ZCCHC24	-0.890903	5.09367	108.965	1.65177e-25	3.5489e-24
CD81	-0.76975	8.48864	108.915	1.69429e-25	3.6347e-24
FNBP1	-0.747588	5.70581	108.849	1.75162e-25	3.75195e-24
TMEM200B	-1.37103	3.93677	108.823	1.77457e-25	3.7953e-24
RAB40A	-1.54873	1.70169	108.809	1.78676e-25	3.81555e-24
MBNL1	-0.682027	5.54178	108.782	1.81126e-25	3.862e-24
KRT13	-3.03208	5.37165	108.689	1.89843e-25	4.04173e-24
PEAK1	-1.23193	2.5829	108.673	1.91441e-25	4.06957e-24
INSYN1	-1.38134	2.72338	108.653	1.93294e-25	4.10275e-24
FBXO17	-1.29685	2.99562	108.598	1.9878e-25	4.21282e-24
CHP2	-2.13386	2.50516	108.573	2.01306e-25	4.25991e-24
CBX8	1.05152	3.62837	108.474	2.1156e-25	4.47016e-24
JPH2	-1.5215	4.04799	108.35	2.2528e-25	4.7529e-24
LRP4	-1.10385	2.5195	108.283	2.32999e-25	4.90838e-24
TP63	-1.84755	4.13878	108.254	2.36396e-25	4.97247e-24
CA12	-1.50522	3.07842	108.249	2.37097e-25	4.97975e-24
RNASEL	-0.693837	3.35484	108.233	2.38956e-25	5.01129e-24
ZFAND5	-0.699089	6.29226	107.946	2.76136e-25	5.78236e-24
ACTA2	-1.44159	9.17519	107.884	2.84992e-25	5.95441e-24
TRPC6	-1.37558	1.97721	107.882	2.85201e-25	5.95441e-24
CPLX1	1.45626	3.71248	107.783	2.99839e-25	6.25073e-24
TIMP3	-1.19618	8.03501	107.677	3.16337e-25	6.58488e-24
CSRNP3	-1.42477	1.75449	107.373	3.68732e-25	7.66417e-24
C3orf18	-0.823917	3.56337	107.309	3.80848e-25	7.90429e-24
CAPG	-1.27915	6.23847	107.119	4.19165e-25	8.68668e-24
HEPH	-1.28896	3.74013	107.057	4.32552e-25	8.95089e-24
NR3C1	-0.926759	4.46512	107.052	4.33728e-25	8.962e-24
VAV3	-1.28414	2.53703	106.999	4.45306e-25	9.18771e-24
GPD1L	-0.896656	6.35934	106.975	4.50834e-25	9.2881e-24
RAVER2	-0.593557	4.19183	106.955	4.55288e-25	9.36612e-24
DDR2	-1.2527	4.08976	106.91	4.65736e-25	9.56702e-24
PFKFB3	-1.08689	4.62086	106.8	4.92363e-25	1.00992e-23
FNDC10	2.02993	4.09271	106.747	5.0584e-25	1.03605e-23
FZD1	-0.819736	4.88921	106.696	5.1895e-25	1.06135e-23
VAV2	0.724348	5.38464	106.603	5.43844e-25	1.11064e-23
SBDS	-0.500228	7.30548	106.567	5.53829e-25	1.12939e-23
SERPINB5	-2.0542	3.54497	106.562	5.55213e-25	1.13057e-23
LRRC56	1.14648	4.05791	106.491	5.75572e-25	1.17033e-23
GOLM1	1.69545	10.1916	106.387	6.06603e-25	1.23164e-23
PIP5K1C	-0.59654	5.46039	106.366	6.12903e-25	1.24263e-23
LONRF3	-1.35802	1.82573	106.269	6.4376e-25	1.30331e-23
ICA1	0.753331	5.73268	106.262	6.46017e-25	1.306e-23
SPTBN2	0.953364	6.11942	106.045	7.20781e-25	1.45504e-23
EHD2	-1.20183	6.29568	106.016	7.31593e-25	1.47475e-23
SPATA18	-1.2313	3.0006	106.001	7.37091e-25	1.4837e-23
TCEAL7	-1.29481	3.66777	105.932	7.63079e-25	1.53381e-23
RASSF5	-1.12832	3.46153	105.785	8.21925e-25	1.64973e-23
AIFM2	-0.870995	3.4194	105.738	8.41766e-25	1.68714e-23
ITGB8	-1.24844	3.13873	105.708	8.54352e-25	1.70992e-23
PPM1L	-0.962605	3.04296	105.697	8.59335e-25	1.71745e-23
NLGN3	-1.29389	3.33492	105.665	8.73069e-25	1.74241e-23
GJC1	-1.20468	2.92828	105.655	8.77615e-25	1.749e-23
UCN	1.99534	3.21918	105.465	9.65884e-25	1.92218e-23
NEXN	-1.41348	5.14287	105.291	1.05464e-24	2.09583e-23
DERA	-0.584174	4.46249	105.257	1.07297e-24	2.12925e-23
CEND1	-1.60774	2.65181	105.24	1.08205e-24	2.14423e-23
ROR2	-1.30371	4.07883	105.11	1.15538e-24	2.28632e-23
SOX7	-1.25973	2.94148	105.106	1.15769e-24	2.28767e-23
CPAMD8	-1.3113	4.45921	105.082	1.17196e-24	2.31261e-23
FAM124A	-1.19668	2.57581	105.062	1.18367e-24	2.33242e-23
P2RX2	-1.74025	2.41576	104.985	1.23038e-24	2.42107e-23
CAVIN1	-1.18032	8.50516	104.763	1.37623e-24	2.70427e-23
HCFC2	-0.623774	3.60096	104.744	1.38968e-24	2.72689e-23
SLC14A1	-1.95454	5.23646	104.722	1.40497e-24	2.75304e-23
NRK	-1.68613	1.99736	104.568	1.51912e-24	2.97256e-23
FKBP7	-0.700757	3.69837	104.541	1.53987e-24	3.00896e-23
ADGRD1	-1.58884	2.04266	104.51	1.56416e-24	3.05218e-23
ACTN1	-0.922849	6.75506	104.502	1.57068e-24	3.06065e-23
DBNDD1	1.31697	4.92375	104.497	1.57448e-24	3.06379e-23
SHISAL1	-1.41093	2.63489	104.478	1.58934e-24	3.08843e-23
ITGB1BP2	-1.37137	2.57367	104.467	1.59855e-24	3.10202e-23
HOXC6	2.24211	3.87358	104.44	1.62028e-24	3.13985e-23
IL6ST	-0.825098	6.13983	104.413	1.64281e-24	3.17912e-23
FGFRL1	1.54968	6.24535	104.386	1.66483e-24	3.2173e-23
BEND5	-1.09178	2.937	104.268	1.76743e-24	3.41088e-23
APBB1	-0.846549	4.82907	104.148	1.87801e-24	3.61929e-23
MDFIC	-0.946696	3.86683	104.05	1.97312e-24	3.79737e-23
MEF2A	-0.77283	4.60197	103.943	2.08269e-24	4.00276e-23
TMEM47	-1.0883	5.43528	103.725	2.3241e-24	4.46062e-23
WIF1	-2.27012	3.62523	103.72	2.33049e-24	4.46677e-23
HMG20A	-0.700493	3.30622	103.675	2.38324e-24	4.56164e-23
ROBO1	-1.18705	4.05401	103.671	2.38902e-24	4.56648e-23
AP3S1	-0.639817	5.711	103.487	2.62073e-24	5.00257e-23
TMEM132A	1.5846	4.8291	103.252	2.95063e-24	5.62464e-23
CORO2B	-1.19722	2.06632	103.247	2.95906e-24	5.63306e-23
FN1	-1.71606	6.85187	103.233	2.97997e-24	5.66517e-23
TMEM40	-1.73509	2.05681	103.143	3.11831e-24	5.92015e-23
CAP2	-1.16161	4.61169	102.835	3.64232e-24	6.90564e-23
RBMS1	-0.826591	3.70722	102.813	3.68409e-24	6.97541e-23
TGFB1I1	-1.34539	5.1899	102.784	3.73768e-24	7.06734e-23
CAMK1G	-1.42676	2.02024	102.753	3.79586e-24	7.16769e-23
IP6K3	-1.82241	2.5206	102.55	4.20716e-24	7.93366e-23
NR3C2	-0.835095	3.15303	102.49	4.33569e-24	8.16506e-23
TLR2	-1.31044	2.60448	102.235	4.93074e-24	9.27323e-23
PITPNM3	-1.0509	2.71177	102.208	4.9995e-24	9.38997e-23
IER3	-1.6469	4.97474	102.107	5.26141e-24	9.86866e-23
MAL	-1.78842	2.88485	102.048	5.41792e-24	1.01487e-22
STX19	1.42649	5.29098	101.986	5.59278e-24	1.04622e-22
MYZAP	-1.31723	3.05376	101.893	5.8613e-24	1.09499e-22
CHMP3	-0.44212	5.58571	101.559	6.93647e-24	1.29413e-22
IRAG1	-1.34457	4.99115	101.359	7.67188e-24	1.42943e-22
CAPZA2	-0.542594	5.51943	101.095	8.76782e-24	1.63147e-22
GDF10	-1.97177	1.7252	100.936	9.50171e-24	1.76568e-22
NXPE3	-0.873861	3.02728	100.904	9.65418e-24	1.79164e-22
SOWAHA	-1.47962	2.56076	100.814	1.01042e-23	1.87268e-22
TLR3	-1.06852	3.01025	100.716	1.06142e-23	1.9646e-22
ZBTB47	-0.823951	4.35219	100.52	1.17217e-23	2.16674e-22
EFHC2	-1.10581	2.21848	100.515	1.17501e-23	2.16913e-22
ITGA3	-0.918308	4.86249	100.511	1.17744e-23	2.16969e-22
SCGB1A1	-2.6511	4.80089	100.509	1.1784e-23	2.16969e-22
TMEM127	-0.414354	5.9506	100.504	1.18156e-23	2.17265e-22
CD200	-1.25283	3.69424	100.395	1.24825e-23	2.29227e-22
MTM1	-0.672461	3.91714	100.291	1.3159e-23	2.41335e-22
NOTCH1	-0.930954	4.24063	100.252	1.34165e-23	2.45735e-22
EMILIN3	-1.22585	2.86529	100.24	1.34988e-23	2.4692e-22
ARHGAP10	-0.944238	3.4843	100.218	1.36529e-23	2.49415e-22
ATG5	-0.558091	4.71616	100.165	1.40241e-23	2.55862e-22
DSC3	-1.60266	3.70105	100.04	1.49377e-23	2.72176e-22
ROCK2	-0.723051	4.48571	99.9959	1.5271e-23	2.77888e-22
IQANK1	1.29895	5.13948	99.9593	1.55563e-23	2.82714e-22
KLF5	-1.23326	5.65302	99.9344	1.57532e-23	2.85922e-22
QSOX1	-1.06324	5.30339	99.8774	1.62125e-23	2.93878e-22
KCNJ8	-1.19085	3.80453	99.8547	1.63998e-23	2.9689e-22
RUSC2	-0.851836	4.39546	99.7759	1.70653e-23	3.08539e-22
ANXA2	-1.06266	6.34122	99.603	1.86226e-23	3.3626e-22
PEX3	-0.482675	4.35466	99.5967	1.86817e-23	3.36895e-22
ZNF25	-0.562861	3.96144	99.5773	1.88657e-23	3.39776e-22
SLC45A2	4.66147	3.45779	99.5335	1.92877e-23	3.46931e-22
PTGIS	-1.38209	4.77691	99.4474	2.01443e-23	3.61875e-22
FGF7	-1.52307	3.01374	99.3555	2.1101e-23	3.78576e-22
CNN1	-1.56545	9.32838	99.3163	2.15234e-23	3.85663e-22
ITGA9	-1.25844	3.7033	99.2529	2.22229e-23	3.97687e-22
CTSB	-0.843258	7.54599	98.9635	2.57199e-23	4.59681e-22
RBM38	-0.962209	5.05915	98.9584	2.57863e-23	4.60282e-22
ENPP3	-2.01611	3.4397	98.9376	2.60586e-23	4.64552e-22
PLSCR4	-0.990156	3.69382	98.8665	2.70116e-23	4.8093e-22
SERPINA1	-1.62886	4.71804	98.8295	2.7521e-23	4.89378e-22
IL33	-1.1741	4.73492	98.7378	2.88246e-23	5.1191e-22
POLR2H	0.818005	5.94748	98.5979	3.09354e-23	5.48703e-22
FZD7	-1.04932	5.19641	98.5838	3.11553e-23	5.51905e-22
STARD4	-1.16399	3.52451	98.3264	3.54806e-23	6.27733e-22
TRPC4	-1.19102	2.43987	98.2383	3.70943e-23	6.55457e-22
SEC16A	0.74959	6.90026	98.2153	3.75284e-23	6.62293e-22
CDS2	-0.510598	4.67576	98.1513	3.8761e-23	6.83188e-22
PCGF5	-0.622427	4.70369	98.084	4.01014e-23	7.05926e-22
PRIMA1	-1.43081	3.00384	98.0612	4.05649e-23	7.13191e-22
SLIT3	-1.3401	2.83278	98.0401	4.09997e-23	7.19932e-22
BCHE	-1.79209	3.06729	98.0357	4.10905e-23	7.20625e-22
ENAH	-0.67207	5.13945	97.9697	4.24839e-23	7.44131e-22
TRIM35	-0.693483	4.03314	97.9662	4.25595e-23	7.44527e-22
LRRK2	-1.21485	1.9866	97.8205	4.58081e-23	8.00359e-22
SMTN	-1.29462	6.15178	97.6006	5.1188e-23	8.93243e-22
RARG	-1.01821	4.01593	97.503	5.37738e-23	9.372e-22
NOS1	-1.52646	1.71397	97.4536	5.51345e-23	9.59724e-22
HOXB3	-1.51236	2.23397	97.4374	5.55873e-23	9.66407e-22
DDIT4	-1.27777	5.77922	97.3876	5.70008e-23	9.89754e-22
PKP3	0.85646	6.32204	97.3607	5.77826e-23	1.00209e-21
SRF	-0.696921	6.42347	97.2852	6.00285e-23	1.03975e-21
FGFR1	-0.941587	4.38446	97.2553	6.09421e-23	1.05428e-21
AHDC1	-0.696713	3.78837	97.1979	6.27338e-23	1.08394e-21
TG	-2.94878	3.61569	97.14	6.45933e-23	1.11469e-21
TLCD1	1.28991	5.59236	97.0898	6.62518e-23	1.14191e-21
ENO2	-1.01176	4.15454	96.9973	6.94217e-23	1.19507e-21
NMUR1	-1.35927	1.99558	96.9388	7.1504e-23	1.22941e-21
GNA14	-0.776709	3.76573	96.9267	7.19425e-23	1.23544e-21
HSD11B1	-1.44019	3.67976	96.8927	7.31895e-23	1.25532e-21
GLI3	-0.991926	2.65447	96.8526	7.46837e-23	1.27938e-21
PTP4A2	-0.478357	6.44896	96.7881	7.71586e-23	1.32017e-21
ABCD3	-0.565076	4.72391	96.7196	7.98733e-23	1.36495e-21
NUDT10	-1.38184	4.6405	96.608	8.45063e-23	1.44236e-21
C2orf72	2.23327	6.08078	96.5538	8.6853e-23	1.48062e-21
APOBEC3F	-1.0605	3.16081	96.5058	8.89831e-23	1.51509e-21
ARHGEF17	-0.853552	4.44289	96.4214	9.2858e-23	1.57915e-21
SCRN1	-0.964782	5.36834	96.3864	9.45131e-23	1.60535e-21
POR	-0.753053	6.26724	96.3645	9.55635e-23	1.62123e-21
EEF1AKMT4	1.3326	4.0048	96.2907	9.91954e-23	1.68081e-21
PLXNA2	-0.870327	2.9787	96.1056	1.08916e-22	1.8433e-21
SGPP2	-1.49243	3.46503	96.0735	1.10698e-22	1.87084e-21
EVC2	-1.00942	2.37902	96.0715	1.1081e-22	1.87084e-21
GRK5	-0.893907	2.96515	95.9642	1.1698e-22	1.97263e-21
CAND2	-1.16884	2.4991	95.9212	1.1955e-22	2.01355e-21
CRHBP	-1.48599	1.86552	95.8948	1.21155e-22	2.03814e-21
ACSS1	0.756721	6.07357	95.8513	1.23846e-22	2.08091e-21
TCEAL2	-1.46604	3.96387	95.7572	1.29873e-22	2.17956e-21
SLC27A4	0.790237	5.99948	95.5997	1.40628e-22	2.35724e-21
MOB1A	-0.488923	5.87518	95.4588	1.51001e-22	2.5281e-21
PDE4A	-0.990024	3.21256	95.3908	1.5628e-22	2.61337e-21
IL18R1	-1.38959	2.10118	95.3656	1.5828e-22	2.64365e-21
REEP1	-1.19595	3.06439	95.3005	1.63571e-22	2.72878e-21
TRMT1L	-0.521413	3.98367	95.1631	1.75324e-22	2.92137e-21
TRIM6	-1.16474	2.02136	95.0902	1.81907e-22	3.02746e-21
P2RY12	-1.35719	1.75853	95.0664	1.84102e-22	3.06036e-21
ACTN4	-0.579068	7.74383	95.0383	1.8674e-22	3.10054e-21
ERC1	-0.698998	4.12475	94.9595	1.94324e-22	3.22265e-21
GRK2	0.625579	7.07279	94.9219	1.98043e-22	3.28045e-21
ASS1	-1.28018	6.74954	94.8959	2.00667e-22	3.31999e-21
HOXD3	-1.83939	1.69284	94.8503	2.05346e-22	3.39341e-21
TENM3	-1.23661	2.28764	94.7549	2.15483e-22	3.55673e-21
CCDC89	-1.33508	1.77819	94.5465	2.39398e-22	3.94684e-21
ERGIC1	0.73063	7.86658	94.4621	2.49828e-22	4.11218e-21
WSCD2	-1.46582	2.5057	94.459	2.5022e-22	4.11218e-21
MSANTD4	-0.669862	3.48394	94.4583	2.50307e-22	4.11218e-21
MGAT4B	0.655934	5.86881	94.4059	2.57026e-22	4.21764e-21
FOXO1	-0.716747	3.93336	94.1279	2.95781e-22	4.84791e-21
B4GALNT4	1.86887	4.59599	94.1229	2.96523e-22	4.85439e-21
SDHD	-0.520121	5.91036	94.1104	2.98405e-22	4.87951e-21
PLCD3	-1.00413	3.70196	94.0192	3.12481e-22	5.10374e-21
PRMT2	-0.40034	5.42044	93.9409	3.25081e-22	5.30335e-21
ITGB1	-0.885075	5.89917	93.9364	3.25821e-22	5.30925e-21
ZFP36L1	-1.00518	7.68714	93.6108	3.84081e-22	6.25079e-21
CHST2	-1.31068	3.916	93.6087	3.84492e-22	6.25079e-21
DNAH5	2.14334	3.61874	93.5195	4.02225e-22	6.5315e-21
CERS4	0.937065	7.31593	93.3518	4.37787e-22	7.10076e-21
ZMAT3	-0.755898	3.36771	93.3279	4.43112e-22	7.17882e-21
HOXC4	2.17002	3.31005	93.2689	4.56519e-22	7.3875e-21
AGPS	-0.819726	3.32342	93.1796	4.77569e-22	7.71923e-21
MAML2	-1.01638	3.74794	93.1567	4.83134e-22	7.8002e-21
TAGLN	-1.377	9.05043	93.0017	5.22492e-22	8.42594e-21
SERPINB1	-1.20205	4.83444	92.9803	5.2818e-22	8.50789e-21
MEX3D	0.767077	5.36206	92.9691	5.31173e-22	8.54628e-21
PLIN4	-1.29743	4.09963	92.9472	5.37084e-22	8.63148e-21
RTL5	-0.874627	3.33348	92.8691	5.58692e-22	8.96848e-21
RBPMS	-1.12906	5.01146	92.7916	5.81006e-22	9.31601e-21
DENND5A	-0.570567	4.67567	92.7452	5.94788e-22	9.51747e-21
FAT3	-1.69669	1.76672	92.7448	5.94927e-22	9.51747e-21
FUT2	-1.60284	2.44696	92.6917	6.11078e-22	9.76472e-21
SMOC1	-1.67423	4.81428	92.6641	6.1966e-22	9.8906e-21
LETM1	0.6087	4.71935	92.6367	6.28317e-22	1.00174e-20
DUSP19	-1.08542	2.13718	92.6152	6.35177e-22	1.01152e-20
GAS2L1	-0.84477	5.05225	92.5596	6.53271e-22	1.03916e-20
FOXJ2	-0.482416	4.45534	92.5349	6.61474e-22	1.05102e-20
FEZ2	-0.529934	3.91522	92.5293	6.63361e-22	1.05282e-20
TMEM238	1.6956	5.74024	92.4071	7.05603e-22	1.1186e-20
TEF	-0.809324	4.95429	92.2621	7.59262e-22	1.20231e-20
TTC23	-0.61065	3.5243	92.2507	7.63625e-22	1.20785e-20
ELF5	-1.83524	3.35371	92.2274	7.72658e-22	1.22077e-20
PHYHIP	-1.3546	3.05681	92.1853	7.89294e-22	1.24565e-20
SORBS2	-0.767281	4.6537	92.1828	7.903e-22	1.24583e-20
LINC00672	-1.36146	1.85045	92.1549	8.01502e-22	1.26207e-20
RHPN1	1.54643	4.97552	92.1037	8.22517e-22	1.29371e-20
NME1	1.31786	4.41889	92.0502	8.45042e-22	1.32765e-20
TBX5	-1.75639	2.25806	92.0445	8.4751e-22	1.33004e-20
ANKRD65	-1.08943	4.2927	91.9317	8.9722e-22	1.40648e-20
NELL2	-1.73121	3.52491	91.8667	9.27184e-22	1.45183e-20
EZH2	1.31477	2.98593	91.8437	9.37991e-22	1.46711e-20
FCGBP	-1.99364	3.67741	91.7959	9.60947e-22	1.50135e-20
CFAP300	-1.16605	2.30601	91.7271	9.94915e-22	1.55269e-20
GPX8	-1.06939	3.74363	91.6888	1.01439e-21	1.58132e-20
RND3	-1.26616	5.12958	91.6498	1.03455e-21	1.61096e-20
PCGF3	0.614755	4.77541	91.646	1.03655e-21	1.61229e-20
GJB3	-1.62385	2.82385	91.6268	1.04664e-21	1.62617e-20
PRDM8	-1.70541	4.48614	91.606	1.05772e-21	1.64157e-20
WNT10A	-1.38311	2.1971	91.5931	1.06463e-21	1.65047e-20
TMEM106B	-0.699242	4.54561	91.502	1.11482e-21	1.72637e-20
TRAF4	0.813414	6.04952	91.4627	1.13715e-21	1.75901e-20
NCCRP1	-1.75746	2.2608	91.1479	1.33326e-21	2.06009e-20
TGM1	-1.31845	2.23468	90.9766	1.45379e-21	2.24386e-20
ARVCF	0.771243	4.86414	90.8711	1.53342e-21	2.36416e-20
S100A16	-1.21197	5.91283	90.8586	1.54318e-21	2.37659e-20
RHOB	-1.1136	9.38281	90.7785	1.60689e-21	2.472e-20
ID3	-1.28268	7.33218	90.7686	1.61498e-21	2.48173e-20
SPATA6	-0.992881	2.91518	90.7226	1.65291e-21	2.53723e-20
RGL1	-0.936875	4.13282	90.6457	1.71844e-21	2.63494e-20
KIAA1210	-1.81277	3.03205	90.63	1.73217e-21	2.65309e-20
TENM2	-1.38446	1.9826	90.361	1.98434e-21	3.03602e-20
SLIT1	2.75407	3.22112	90.3527	1.99272e-21	3.04552e-20
P2RX1	-1.58418	3.23276	90.3158	2.03025e-21	3.0995e-20
TIMM10B	-0.420002	5.6981	90.2999	2.04661e-21	3.12108e-20
ZNF853	-0.878009	3.95572	90.1443	2.21403e-21	3.37274e-20
FHL1	-1.55711	6.9833	90.1182	2.24352e-21	3.41394e-20
TMEM117	-0.670967	3.24064	90.0549	2.31648e-21	3.52115e-20
BTN2A1	-0.520017	4.56333	90.0478	2.3247e-21	3.52983e-20
PPTC7	-0.623899	4.19711	90.041	2.33277e-21	3.53824e-20
LAMB3	-1.70918	5.6156	90.0025	2.37865e-21	3.60393e-20
CREBRF	-0.651364	3.6871	89.8895	2.51841e-21	3.81158e-20
VIT	-1.59878	2.12821	89.8293	2.59625e-21	3.92515e-20
CD40	-1.10337	4.45467	89.7939	2.64309e-21	3.99166e-20
PEX2	-0.557352	5.5086	89.7226	2.74003e-21	4.13362e-20
SFXN3	-0.869647	4.30642	89.6477	2.84584e-21	4.28863e-20
POGLUT3	-0.743727	5.25842	89.6268	2.87596e-21	4.32936e-20
TP53INP1	1.06707	6.81182	89.6068	2.90521e-21	4.36872e-20
MAP1B	-1.27593	5.0837	89.5046	3.05923e-21	4.5954e-20
LGALS4	-1.78728	2.18309	89.4637	3.12319e-21	4.68646e-20
KAT2A	0.958889	6.09576	89.4313	3.1747e-21	4.75866e-20
USP11	-0.54134	5.84302	89.3616	3.28854e-21	4.92404e-20
TBC1D2	-0.835649	4.25428	89.2948	3.40155e-21	5.08782e-20
CLIP2	-0.833194	3.70098	89.2878	3.41353e-21	5.1003e-20
ATP1A2	-1.67601	4.61033	89.2791	3.42867e-21	5.11747e-20
TTLL12	0.761642	6.80677	89.1855	3.59474e-21	5.35964e-20
NYAP1	-1.31145	1.77169	89.1729	3.61764e-21	5.38805e-20
EPCAM	1.03414	8.72789	89.1372	3.68354e-21	5.48039e-20
KANSL3	-0.383275	4.81827	89.129	3.69887e-21	5.49737e-20
RRAS	-1.01921	7.74378	89.0559	3.83813e-21	5.6983e-20
NUDT19	0.605764	5.55958	89.0342	3.88053e-21	5.75516e-20
CELF2	-1.06257	3.61713	88.9796	3.98907e-21	5.9099e-20
DNAJC15	-1.30233	3.2534	88.9195	4.11203e-21	6.08562e-20
GPM6A	-1.70426	2.34313	88.8686	4.2193e-21	6.23781e-20
ADH1B	-1.64596	1.81277	88.8243	4.31477e-21	6.37224e-20
TMOD2	-0.895309	2.54287	88.8215	4.32088e-21	6.37455e-20
NETO2	1.92865	2.88576	88.7598	4.45775e-21	6.56956e-20
RASD2	-0.987464	4.65438	88.7235	4.54042e-21	6.68438e-20
PTRHD1	1.07878	5.31236	88.6668	4.67236e-21	6.87141e-20
VPS37A	-0.595664	3.99914	88.5841	4.87187e-21	7.15213e-20
BOP1	1.14114	5.97598	88.5835	4.87344e-21	7.15213e-20
NEGR1	-1.27862	2.22282	88.5501	4.95628e-21	7.26611e-20
HLCS	0.745899	5.02638	88.4698	5.16178e-21	7.55684e-20
ITGB6	-1.42995	3.10462	88.4684	5.16537e-21	7.55684e-20
FGF2	-1.21563	2.85297	88.4562	5.19725e-21	7.59556e-20
SLC41A2	-1.12816	2.9043	88.4058	5.33134e-21	7.77606e-20
CLIC6	-1.26916	3.5712	88.4056	5.33184e-21	7.77606e-20
WDR82	-0.433934	6.39692	88.3359	5.52312e-21	8.04667e-20
PLN	-1.33326	4.91989	88.3206	5.56604e-21	8.10079e-20
NDP	-1.56129	2.81156	88.3006	5.62252e-21	8.17451e-20
SLC16A2	-0.900364	4.03078	88.1669	6.0159e-21	8.73739e-20
TMEM120B	0.855696	3.30122	88.0362	6.42659e-21	9.32421e-20
TMOD1	-1.08708	3.24523	87.9833	6.60085e-21	9.56714e-20
TMEM19	-0.614947	3.43307	87.9053	6.86656e-21	9.94199e-20
CNTN1	-1.33481	4.11651	87.8978	6.89267e-21	9.96949e-20
MCAM	-1.12976	5.47177	87.8877	6.92791e-21	1.00101e-19
TBX4	-2.21377	2.741	87.8628	7.01555e-21	1.01264e-19
GSC	1.71354	2.9268	87.8507	7.05851e-21	1.01779e-19
MGARP	-1.31742	1.76069	87.7388	7.46957e-21	1.07596e-19
NOX1	-1.54008	2.43919	87.6983	7.62391e-21	1.09706e-19
SPARCL1	-1.1691	8.88532	87.6685	7.73965e-21	1.11257e-19
YPEL5	-0.400105	7.14845	87.6373	7.86278e-21	1.12912e-19
OAT	-0.978928	6.35441	87.6215	7.92573e-21	1.13699e-19
ANKS1A	-0.510758	4.50054	87.5706	8.13258e-21	1.16548e-19
PPP1R14B	1.19825	7.03651	87.5338	8.28506e-21	1.18612e-19
FRMPD3	1.60308	2.44582	87.5115	8.37908e-21	1.19835e-19
APOC1	2.27761	4.75556	87.4716	8.54994e-21	1.22154e-19
PAQR6	2.18716	4.30162	87.4255	8.75136e-21	1.24905e-19
TM7SF3	-0.643509	5.13145	87.2512	9.55766e-21	1.36274e-19
EZH1	-0.498629	4.5775	87.2487	9.56987e-21	1.3631e-19
ZDHHC9	0.713233	6.28241	87.1951	9.83274e-21	1.39912e-19
RNF112	-1.56184	2.46125	87.1922	9.84717e-21	1.39975e-19
KLHL21	-0.604453	5.16266	87.1738	9.93935e-21	1.41143e-19
MMP26	2.84273	3.12004	87.1324	1.01494e-20	1.4398e-19
CD82	-0.808379	5.77984	87.0607	1.05243e-20	1.49147e-19
MPHOSPH8	-0.411109	5.76029	86.9214	1.1292e-20	1.59865e-19
PERP	-0.612344	7.54257	86.8545	1.16809e-20	1.65204e-19
BNC2	-1.19387	2.06527	86.7684	1.22003e-20	1.72283e-19
OGN	-1.41153	5.02027	86.7675	1.2206e-20	1.72283e-19
RAP1GAP	1.266	6.64521	86.7297	1.24415e-20	1.75432e-19
CLCA4	-2.44035	2.4143	86.6558	1.29148e-20	1.81923e-19
TMEM14C	-0.562101	8.20579	86.6314	1.30757e-20	1.84003e-19
BICD2	-0.551343	4.36435	86.5823	1.34042e-20	1.88438e-19
HRH2	-1.11118	2.39139	86.5316	1.37521e-20	1.93135e-19
AKTIP	-0.464696	4.32034	86.515	1.38684e-20	1.94574e-19
ATAD3C	-1.21667	2.46316	86.506	1.39311e-20	1.95258e-19
PDLIM1	-1.02828	6.94436	86.4881	1.40582e-20	1.96843e-19
FAM20B	-0.411967	5.47352	86.4537	1.43051e-20	2.001e-19
NRP2	-1.19398	3.17257	86.381	1.48404e-20	2.07381e-19
BDH1	0.847169	4.30361	86.2783	1.56311e-20	2.18213e-19
FER	-0.824196	2.66082	86.2273	1.60395e-20	2.23692e-19
ACTB	-0.652935	11.4451	86.1882	1.63602e-20	2.27937e-19
ARHGEF4	-0.824439	2.8061	86.1611	1.65859e-20	2.30853e-19
RCAN2	-1.17081	4.65817	86.144	1.67297e-20	2.32624e-19
TARBP1	0.964837	4.58379	86.1392	1.67706e-20	2.32962e-19
BAG3	-0.882202	6.8875	86.1355	1.68018e-20	2.33164e-19
ARHGEF28	-1.03132	2.22827	86.1245	1.68954e-20	2.34232e-19
PDPN	-1.06894	4.00097	86.0863	1.72248e-20	2.38563e-19
CSK	0.471387	6.00559	86.026	1.77587e-20	2.45714e-19
EDIL3	-1.25377	3.4014	86.0149	1.78584e-20	2.46851e-19
MAPK14	-0.459802	4.6453	85.9586	1.83743e-20	2.53732e-19
EFS	-1.29026	4.77978	85.9054	1.88756e-20	2.60398e-19
TUBA4A	-1.07581	5.0393	85.8698	1.92178e-20	2.64858e-19
BVES	-1.09008	3.15473	85.6245	2.17558e-20	2.99543e-19
ANXA4	-0.52331	4.79644	85.5767	2.22891e-20	3.06585e-19
SDC3	-0.740001	5.71572	85.5168	2.29738e-20	3.15693e-19
ARMCX1	-1.28524	5.3107	85.4245	2.40714e-20	3.30452e-19
DGLUCY	-0.953807	4.30111	85.3254	2.53096e-20	3.47109e-19
HOXD4	-1.68774	2.05036	85.2999	2.56375e-20	3.51264e-19
RGS10	1.05425	7.86867	85.2862	2.58154e-20	3.53311e-19
LAYN	-0.987452	3.80917	85.2846	2.58373e-20	3.53311e-19
TRIM27	0.487999	5.45126	85.2525	2.6259e-20	3.58728e-19
PRKD3	-0.65274	3.63489	85.2504	2.62878e-20	3.58773e-19
ZNF415	-0.567448	3.61392	85.1912	2.70866e-20	3.69315e-19
B3GALT6	0.911118	5.79901	85.1417	2.77732e-20	3.7824e-19
LHFPL2	-0.87487	3.52677	85.1401	2.77951e-20	3.7824e-19
WDR47	-0.559146	3.71382	85.0373	2.92789e-20	3.98045e-19
BYSL	0.608775	5.53014	85.0006	2.98273e-20	4.05109e-19
PCDH10	-1.2817	3.45889	84.9426	3.07148e-20	4.16759e-19
SLC12A8	0.847055	4.09193	84.9311	3.08941e-20	4.18786e-19
HR	-1.10687	2.64336	84.9246	3.09957e-20	4.19758e-19
SLC25A33	0.825863	4.69895	84.9163	3.11272e-20	4.21133e-19
ZEB1	-1.01864	3.81587	84.9137	3.1167e-20	4.21265e-19
PDCD2L	0.834258	3.5927	84.8202	3.26769e-20	4.41249e-19
RAB19	1.10392	3.15692	84.8144	3.27725e-20	4.42113e-19
SPEG	-1.21146	3.06777	84.6956	3.48017e-20	4.69037e-19
ZSCAN16	0.768984	4.1028	84.538	3.76902e-20	5.0748e-19
CAP1	-0.371259	7.71977	84.5185	3.80627e-20	5.12004e-19
MOGS	0.561122	6.72946	84.3512	4.14248e-20	5.56696e-19
ATP11C	-0.734124	3.86506	84.3469	4.15155e-20	5.5738e-19
CA4	-1.7605	2.43551	84.2602	4.3377e-20	5.81815e-19
ABCC4	1.62071	8.14014	84.2216	4.42305e-20	5.92697e-19
GATA5	-1.60799	2.57118	84.215	4.43801e-20	5.94135e-19
CCDC136	-1.02943	3.24355	84.2113	4.44613e-20	5.94655e-19
OSR2	-0.883131	5.06284	84.129	4.6351e-20	6.19337e-19
ARHGEF10L	-0.578902	4.30283	84.0665	4.78417e-20	6.38649e-19
ACVRL1	-0.927647	3.71776	84.0616	4.79587e-20	6.39601e-19
MANEAL	1.10549	3.84877	84.0129	4.91566e-20	6.54955e-19
SMAD3	-0.612761	4.48643	83.9305	5.1247e-20	6.82159e-19
KSR1	-1.07727	2.06846	83.8789	5.26024e-20	6.99538e-19
APOF	2.28784	4.33709	83.7934	5.49277e-20	7.29769e-19
RBM43	-0.670253	3.56053	83.7658	5.56992e-20	7.39319e-19
MARVELD1	-0.949907	5.67026	83.7254	5.68511e-20	7.53896e-19
SPART	-1.04692	4.78847	83.7056	5.74223e-20	7.60751e-19
ITGA1	-1.05594	4.16819	83.6643	5.86348e-20	7.76081e-19
TPRN	1.10128	5.05464	83.6507	5.90387e-20	7.80691e-19
ZNF846	-0.637779	3.28647	83.6075	6.03428e-20	7.97184e-19
SCRG1	-1.24786	2.05271	83.6026	6.04928e-20	7.98414e-19
ATP2A3	-1.20389	5.07647	83.5919	6.08215e-20	8.01997e-19
ALDH3A1	-1.43645	1.67799	83.5329	6.2663e-20	8.25505e-19
ZBTB38	-0.756393	4.37419	83.4998	6.37226e-20	8.38337e-19
LDB3	-1.72539	4.22146	83.4972	6.38071e-20	8.38337e-19
PGAM1	-0.526529	5.29531	83.4969	6.38164e-20	8.38337e-19
NTF3	-1.13925	1.96729	83.4918	6.39815e-20	8.39719e-19
CES1	-1.3638	5.35302	83.4745	6.45428e-20	8.46295e-19
GAB1	-0.73582	3.18091	83.46	6.50196e-20	8.5175e-19
TNK2	0.82348	4.90987	83.4385	6.5728e-20	8.60227e-19
TOR4A	-1.11023	2.47679	83.4283	6.60704e-20	8.63271e-19
PRR7	1.74356	3.26978	83.4279	6.60836e-20	8.63271e-19
PRRG1	-0.811262	2.67331	83.3535	6.86175e-20	8.95538e-19
ZEB2	-1.14569	2.52546	83.351	6.87043e-20	8.95838e-19
DPH2	0.580959	4.81179	83.3158	6.9937e-20	9.11065e-19
SESTD1	-0.644886	3.30064	83.2848	7.10439e-20	9.24625e-19
SLC12A4	-0.784475	4.59384	83.26	7.19395e-20	9.35413e-19
FOXA1	0.848433	8.66436	83.1935	7.44018e-20	9.66534e-19
CACFD1	0.805851	6.1698	83.0811	7.87558e-20	1.02215e-18
IQGAP1	-0.637631	5.96049	83.0298	8.08248e-20	1.04803e-18
SNX12	-0.299955	6.50371	83.0002	8.20462e-20	1.06289e-18
PLCL2	-0.990828	2.38846	82.9957	8.22321e-20	1.06431e-18
TUBB6	-0.980099	5.40809	82.9066	8.60253e-20	1.11238e-18
GGCT	1.20959	6.37399	82.9036	8.61523e-20	1.113e-18
KIF26B	-1.40003	1.79974	82.7716	9.21035e-20	1.18879e-18
TLE2	-0.828997	5.30285	82.7294	9.40922e-20	1.21233e-18
TMTC4	0.984913	5.06527	82.7292	9.41003e-20	1.21233e-18
JAK2	-0.657616	3.23215	82.7246	9.43198e-20	1.21404e-18
RAB12	-0.612805	4.76543	82.6673	9.70955e-20	1.24862e-18
FAM229B	-0.731047	3.90957	82.625	9.91938e-20	1.27444e-18
CALCOCO2	-0.323848	5.55131	82.5503	1.03013e-19	1.3223e-18
SMIM10L2B	-1.15756	2.82495	82.398	1.11269e-19	1.42696e-18
MAP7D3	-0.904443	2.41086	82.3958	1.11391e-19	1.42723e-18
MATK	2.3594	3.44851	82.3906	1.11681e-19	1.42964e-18
ZIC2	3.24526	2.74438	82.352	1.13887e-19	1.45655e-18
PHLDA1	-1.14349	3.70004	82.3463	1.14215e-19	1.45942e-18
ARPC2	-0.384781	6.46528	82.3248	1.15466e-19	1.47406e-18
MSI1	0.975065	4.52751	82.3154	1.16014e-19	1.4797e-18
FCHSD2	-0.730485	3.92605	82.2985	1.1701e-19	1.49105e-18
HID1	0.741472	7.42531	82.2055	1.2265e-19	1.56151e-18
ELF4	-1.02534	3.23298	82.1123	1.28573e-19	1.63543e-18
ASPHD1	1.68773	3.78381	82.0374	1.33532e-19	1.69697e-18
SLC40A1	-0.959395	6.13102	82.0326	1.33862e-19	1.69963e-18
ITGA5	-1.20161	5.56926	82.0254	1.34349e-19	1.70426e-18
LRIG1	0.859885	6.9413	82.0054	1.35715e-19	1.72003e-18
AOC3	-1.15548	6.02378	82.0025	1.35912e-19	1.72098e-18
EPB41L3	-1.03829	2.78392	81.9609	1.38808e-19	1.75607e-18
AOPEP	-0.830691	3.72015	81.7554	1.54014e-19	1.94668e-18
ZYG11B	-0.546878	4.46041	81.6712	1.60715e-19	2.02893e-18
SEPTIN2	-0.387987	7.47442	81.6701	1.6081e-19	2.02893e-18
MTURN	-0.832333	4.96329	81.6249	1.64525e-19	2.07393e-18
STOM	-0.949559	7.02824	81.4348	1.81143e-19	2.28137e-18
SV2B	-1.66826	1.94185	81.4015	1.84217e-19	2.318e-18
EFEMP2	-1.05421	4.94368	81.2223	2.01699e-19	2.5357e-18
VEZF1	-0.499699	5.52709	81.1762	2.06464e-19	2.59328e-18
PPP1R3B	-0.682243	5.24904	80.9469	2.31868e-19	2.90976e-18
INPP5D	-1.05208	3.20893	80.9312	2.33711e-19	2.93026e-18
EIF2AK1	0.532136	7.43241	80.9136	2.35805e-19	2.95388e-18
FAAP100	0.627676	5.23243	80.9057	2.36754e-19	2.96059e-18
DLX1	2.90051	5.32672	80.9056	2.36763e-19	2.96059e-18
PABPC4L	-0.978201	2.30635	80.7989	2.499e-19	3.12209e-18
NEK5	1.67076	2.79548	80.708	2.61662e-19	3.2658e-18
MOB3B	-0.924417	2.37097	80.7064	2.61869e-19	3.2658e-18
BMT2	-0.518694	3.78968	80.6687	2.66916e-19	3.32579e-18
ACO1	-0.556206	5.01465	80.6131	2.74536e-19	3.4177e-18
BCAR3	-0.77143	3.35372	80.6057	2.7557e-19	3.42752e-18
SGCE	-0.989618	2.20883	80.5946	2.77117e-19	3.44371e-18
SLC25A45	1.08714	3.23164	80.5607	2.81909e-19	3.50016e-18
UFSP2	-0.381395	4.82912	80.4989	2.90872e-19	3.60826e-18
B4GALT3	0.515108	5.8414	80.4582	2.96913e-19	3.67994e-18
SMARCA4	0.466487	5.47613	80.4312	3.01007e-19	3.72739e-18
MRAS	-0.78807	3.68018	80.4194	3.02802e-19	3.74631e-18
INPP1	-0.921465	3.79663	80.3699	3.10482e-19	3.83717e-18
STK33	-1.16556	1.89573	80.3686	3.10693e-19	3.83717e-18
NID1	-1.10652	5.02063	80.352	3.13309e-19	3.86607e-18
MTSS2	-0.697431	3.40023	80.3196	3.185e-19	3.92668e-18
PRDM5	-1.0657	2.04703	80.3123	3.19678e-19	3.93774e-18
CNRIP1	-0.992712	3.49753	80.27	3.26596e-19	4.01942e-18
ANXA1	-1.07716	6.89603	80.2597	3.28302e-19	4.03688e-18
CHN1	-0.987384	2.90623	80.1854	3.40869e-19	4.18773e-18
HPD	-1.37186	1.84408	80.1314	3.50329e-19	4.30019e-18
CYB5R2	-0.838132	2.64707	80.0519	3.64706e-19	4.47275e-18
VARS1	0.588717	5.85029	80.0224	3.70197e-19	4.53613e-18
PPP2R5A	-0.421864	5.63517	79.9699	3.80163e-19	4.65417e-18
MATN2	-1.04691	5.99166	79.9396	3.86038e-19	4.72003e-18
UGP2	-0.41593	5.44991	79.9376	3.8642e-19	4.72003e-18
CRYAB	-1.50844	5.86853	79.9369	3.86551e-19	4.72003e-18
GAS1	-1.29197	4.32701	79.9042	3.93009e-19	4.79471e-18
VPS37C	0.565364	6.18743	79.8467	4.04609e-19	4.93194e-18
BIK	1.04228	6.80986	79.8303	4.07984e-19	4.96876e-18
PDE5A	-1.26356	4.85062	79.8011	4.14072e-19	5.03854e-18
DUS1L	0.995128	6.87996	79.7885	4.16709e-19	5.06623e-18
YPEL1	1.13323	2.66786	79.777	4.19135e-19	5.09093e-18
DES	-1.53774	10.952	79.7755	4.19467e-19	5.09093e-18
IVNS1ABP	-0.586313	5.45843	79.7657	4.21538e-19	5.11164e-18
PTCHD1	-1.27938	1.76299	79.7178	4.31883e-19	5.23257e-18
RCC1	0.863061	5.19895	79.678	4.4067e-19	5.33443e-18
ABHD4	-0.606742	5.37628	79.6373	4.49841e-19	5.44075e-18
PDE2A	-0.986945	2.93582	79.585	4.61915e-19	5.58198e-18
C1QL1	-1.93308	2.12683	79.5575	4.684e-19	5.65547e-18
PYGL	-1.1931	4.36851	79.4798	4.87192e-19	5.87731e-18
BDH2	-0.920526	3.16988	79.4026	5.06595e-19	6.10613e-18
COL23A1	-1.34401	2.71426	79.3874	5.10495e-19	6.14785e-18
CD59	-0.601943	6.12921	79.3514	5.199e-19	6.25574e-18
ACSM1	2.75988	6.96302	79.3397	5.22983e-19	6.28745e-18
MTMR11	-0.892562	2.74029	79.1607	5.72576e-19	6.87778e-18
SPRED1	-0.791946	3.67769	79.1385	5.79051e-19	6.94961e-18
EDN3	-1.74572	2.29873	79.1263	5.82622e-19	6.98648e-18
PINLYP	-1.09433	2.00523	78.9954	6.22552e-19	7.45893e-18
FAM83H	0.868322	5.98092	78.9888	6.24634e-19	7.47749e-18
SLC2A5	-1.82641	3.54368	78.9733	6.29565e-19	7.53009e-18
GNL2	0.475111	5.3314	78.8731	6.62309e-19	7.91263e-18
POLD2	0.721663	7.19572	78.872	6.62676e-19	7.91263e-18
JPT2	0.525163	7.64425	78.8479	6.70816e-19	8.00302e-18
EIF3B	0.624868	6.70905	78.8451	6.71759e-19	8.00746e-18
LZTFL1	-0.579721	3.45931	78.8153	6.81958e-19	8.12213e-18
SH3BGRL	-0.921431	7.71544	78.7976	6.88098e-19	8.1883e-18
RABGAP1	-0.448363	5.53516	78.7526	7.03948e-19	8.36982e-18
OLFML2A	-1.04746	3.67326	78.7369	7.09591e-19	8.42977e-18
CCND2	-1.21392	4.68443	78.6603	7.37629e-19	8.75544e-18
C21orf91	-0.640854	3.18168	78.6563	7.39138e-19	8.76594e-18
PCNP	-0.398024	7.12215	78.6388	7.45699e-19	8.83629e-18
ADCY9	-0.767492	3.06033	78.5971	7.61594e-19	9.01701e-18
LIMS2	-1.22555	4.90075	78.4601	8.163e-19	9.65657e-18
ID1	-1.53091	7.44132	78.4361	8.2629e-19	9.76651e-18
ARPP19	-0.409469	5.93699	78.393	8.44489e-19	9.97321e-18
KCNQ4	-0.964482	2.43937	78.3733	8.52957e-19	1.00648e-17
PJA2	-0.67239	6.959	78.3335	8.70341e-19	1.02612e-17
JDP2	-0.865407	3.40674	78.3072	8.82013e-19	1.03901e-17
TMEM106A	-0.937712	2.30493	78.2262	9.18926e-19	1.08159e-17
NLGN4Y	-0.728073	2.99195	78.1824	9.39509e-19	1.10489e-17
SPTLC3	-0.904886	2.709	78.1799	9.40707e-19	1.10537e-17
TRIM29	-1.64469	4.95234	78.0908	9.84133e-19	1.15543e-17
MAZ	0.901084	4.93242	78.0722	9.93415e-19	1.16535e-17
MPRIP	-0.517106	4.7008	77.978	1.04196e-18	1.22128e-17
MEN1	0.497612	5.44138	77.9604	1.05126e-18	1.23115e-17
KRT4	-2.16966	3.50009	77.9424	1.06088e-18	1.24137e-17
ZMYND19	0.730129	5.37129	77.854	1.10943e-18	1.29711e-17
DYSF	-0.994336	3.32636	77.8117	1.13348e-18	1.32413e-17
GRAMD1A	0.640383	6.06629	77.8084	1.13534e-18	1.3252e-17
RALGAPA2	1.17482	5.74578	77.7817	1.15081e-18	1.34213e-17
ADGRA2	-1.18183	5.47238	77.6082	1.25645e-18	1.46412e-17
PPARGC1B	-1.09565	1.97366	77.5809	1.27395e-18	1.48328e-17
SCGB3A1	-2.24969	4.82447	77.5484	1.2951e-18	1.50665e-17
PNCK	-1.27809	3.28652	77.5146	1.31746e-18	1.53139e-17
CDIP1	-0.790695	4.79043	77.4906	1.33355e-18	1.54882e-17
ANXA8	-1.57985	1.85084	77.4399	1.36821e-18	1.58776e-17
C7orf31	-0.931047	2.29752	77.3566	1.42719e-18	1.65483e-17
MYL9	-1.40872	10.5438	77.3279	1.44808e-18	1.67767e-17
REPIN1	0.563728	6.8077	77.3253	1.44998e-18	1.67848e-17
HES4	1.60599	5.87132	77.1649	1.57264e-18	1.81898e-17
RPS17	1.27059	2.7576	77.1011	1.62425e-18	1.87712e-17
KCTD17	-0.936108	3.57327	77.0853	1.63731e-18	1.89066e-17
KCNJ3	-1.92199	2.68718	77.0342	1.68025e-18	1.93864e-17
WDR48	-0.373986	4.67742	77.0102	1.70075e-18	1.96068e-17
CUL1	-0.300721	5.89461	76.9332	1.76838e-18	2.03697e-17
VAMP4	-0.479972	3.94946	76.9032	1.79545e-18	2.06647e-17
NSG1	-1.65027	3.7053	76.7917	1.89972e-18	2.18468e-17
PLA2G2C	-1.50864	1.7506	76.772	1.91879e-18	2.2048e-17
CHTF18	1.194	3.46135	76.7303	1.95973e-18	2.25e-17
GADD45A	-0.987919	5.29847	76.7218	1.96817e-18	2.25785e-17
ELF1	-0.738971	5.53856	76.6689	2.02161e-18	2.31725e-17
PRLR	-1.66492	2.53749	76.6302	2.06165e-18	2.36122e-17
TWNK	0.749136	4.1487	76.5689	2.12665e-18	2.43368e-17
WFDC1	-1.26701	4.24959	76.5475	2.14977e-18	2.45813e-17
CCDC181	-1.3046	1.68075	76.5332	2.16544e-18	2.47404e-17
FOXO4	-0.531756	5.11014	76.5237	2.17585e-18	2.48391e-17
ARHGEF19	-1.01354	3.65567	76.5143	2.18624e-18	2.49374e-17
SYT9	-1.59637	2.00871	76.4956	2.20699e-18	2.51536e-17
JAK1	-0.586834	5.12658	76.3213	2.41071e-18	2.74531e-17
FAM136A	0.516726	5.7588	76.2205	2.53692e-18	2.8867e-17
LPCAT4	-0.733929	3.59992	76.2155	2.54344e-18	2.89177e-17
RSPO3	-1.35203	2.57017	76.1926	2.57307e-18	2.9231e-17
CDKL1	-0.852025	2.46731	76.17	2.6027e-18	2.95436e-17
GRIK5	-0.921549	2.87229	76.1649	2.60932e-18	2.95948e-17
HOXD8	-1.23003	2.89122	76.1232	2.66511e-18	3.02032e-17
REC8	-1.03265	3.27231	76.1183	2.67169e-18	3.02533e-17
TRERF1	-0.926911	3.18533	76.1042	2.69084e-18	3.04455e-17
ZNF423	-1.007	2.69333	76.0636	2.74675e-18	3.10531e-17
KCNB1	-1.21	1.79449	76.0476	2.76912e-18	3.12808e-17
BICD1	1.50024	3.79153	75.9461	2.91508e-18	3.29031e-17
PPP1R2	-0.350576	5.46827	75.9317	2.93646e-18	3.31178e-17
RAI2	-0.739763	5.47278	75.8406	3.07507e-18	3.46532e-17
TRUB2	0.547092	5.00651	75.7869	3.15994e-18	3.55811e-17
MORF4L1	-0.355643	6.72668	75.6878	3.32247e-18	3.73811e-17
RBPJ	-0.427697	5.31985	75.6272	3.42616e-18	3.85169e-17
STX2	-0.743753	3.38348	75.6038	3.4669e-18	3.89436e-17
SH3PXD2A	-0.831076	4.28151	75.5324	3.59462e-18	4.0346e-17
MASP1	-1.45595	3.90673	75.5038	3.64703e-18	4.09016e-17
SLFN12	-1.068	1.99192	75.4719	3.70653e-18	4.15357e-17
ITPR1	-1.19983	3.48691	75.4482	3.75111e-18	4.20017e-17
LIPE	-0.956329	2.22116	75.3649	3.91287e-18	4.37779e-17
PDLIM5	1.54993	8.82328	75.3265	3.98972e-18	4.46022e-17
SNX9	-0.408659	6.22182	75.2782	4.08852e-18	4.56703e-17
SYNGR2	0.725215	8.90159	75.2478	4.15193e-18	4.63418e-17
PRPH2	-1.29666	1.68464	75.238	4.17253e-18	4.65346e-17
DMPK	-0.977318	4.68457	75.1909	4.27342e-18	4.76219e-17
CCDC80	-1.28378	4.53416	75.1828	4.29088e-18	4.77786e-17
SLC20A2	-0.589479	4.58312	75.1707	4.31731e-18	4.80348e-17
BCL2	-1.03758	3.38255	75.1208	4.42782e-18	4.92253e-17
DIP2C	-0.537763	4.21738	75.0811	4.51774e-18	5.01851e-17
LRFN5	-1.23688	1.89696	74.9472	4.83471e-18	5.36638e-17
SYTL4	-0.853258	3.04907	74.944	4.84268e-18	5.37097e-17
LGI3	-1.34056	1.77314	74.8118	5.17795e-18	5.73829e-17
DPP8	-0.471685	4.06339	74.8095	5.18394e-18	5.74039e-17
FOXD1	2.80813	2.13218	74.7895	5.2368e-18	5.79434e-17
LGALS3	-1.05182	7.65082	74.7404	5.36875e-18	5.93567e-17
KLHL17	1.04493	3.44891	74.7132	5.44303e-18	6.01305e-17
CTU1	1.09446	3.29456	74.6969	5.4882e-18	6.05818e-17
SCARB1	0.656142	4.94564	74.594	5.78187e-18	6.37733e-17
PLPP3	-0.891567	5.82805	74.5755	5.83633e-18	6.43234e-17
RPL22L1	1.24878	6.48483	74.5283	5.97758e-18	6.58285e-17
CD99L2	-0.540651	5.1362	74.4997	6.06486e-18	6.67372e-17
FAM217B	-0.588834	3.76247	74.4528	6.21044e-18	6.82856e-17
NLE1	0.648679	4.31092	74.4301	6.28223e-18	6.90209e-17
PCSK6	1.40185	2.34425	74.3769	6.45387e-18	7.08512e-17
LSAMP	-1.42964	4.37773	74.3403	6.57466e-18	7.21208e-17
DEFB126	-2.7178	1.89169	74.3195	6.64428e-18	7.28275e-17
KIAA1671	-0.612701	4.21619	74.2104	7.02191e-18	7.69066e-17
DKK3	-1.12042	4.82192	74.1471	7.25075e-18	7.9351e-17
RRP12	0.684453	4.41703	74.1145	7.37143e-18	8.06089e-17
NOC2L	0.456999	6.0524	73.9186	8.14046e-18	8.89491e-17
NACAD	-1.04717	2.48176	73.8704	8.34193e-18	9.10796e-17
ITFG2	-0.493046	3.83388	73.8686	8.3496e-18	9.10925e-17
ARMH4	-1.15057	1.8469	73.8161	8.57431e-18	9.34713e-17
MOB3C	-0.567627	3.76464	73.8032	8.63085e-18	9.40147e-17
CAT	-0.596481	6.78486	73.795	8.66638e-18	9.43284e-17
SYNE4	0.906149	5.65206	73.7849	8.71085e-18	9.47389e-17
SCGB2A1	-1.49617	4.16697	73.6649	9.25691e-18	1.006e-16
IL1RN	-1.4206	2.49799	73.6532	9.31231e-18	1.01124e-16
GLUL	-0.644468	6.78532	73.6018	9.55759e-18	1.03707e-16
PMP22	-0.989279	3.67218	73.5709	9.70844e-18	1.05262e-16
CNN2	-0.839732	6.25365	73.5685	9.72044e-18	1.05311e-16
NRXN3	-1.32685	2.1744	73.5098	1.0014e-17	1.08408e-16
TRIP6	-0.972969	5.93445	73.5082	1.00219e-17	1.0841e-16
SREK1IP1	-0.510525	3.73446	73.4964	1.00818e-17	1.08974e-16
NAP1L3	-0.961279	2.87458	73.3876	1.06532e-17	1.15061e-16
WNT2B	-1.21441	2.39012	73.334	1.09464e-17	1.18137e-16
RAB31	-0.922419	4.65348	73.2391	1.14856e-17	1.23861e-16
TOR2A	0.645554	4.36065	73.186	1.1799e-17	1.27142e-16
PIAS1	-0.625091	4.0498	73.1557	1.19816e-17	1.29011e-16
FYCO1	-0.654342	5.25087	73.154	1.1992e-17	1.29024e-16
S100A6	-1.18167	9.34457	73.144	1.20528e-17	1.29558e-16
ABCC3	-1.26517	2.9478	73.1428	1.20601e-17	1.29558e-16
ZMYND11	-0.458471	6.34513	73.0832	1.24298e-17	1.33428e-16
ATCAY	-1.28773	2.4094	73.0474	1.2657e-17	1.35763e-16
SOS2	-0.44717	4.69828	73.0446	1.26756e-17	1.35858e-16
ANKZF1	0.717822	4.86118	73.0333	1.27479e-17	1.36529e-16
LRATD2	0.764625	5.41464	73.0031	1.29444e-17	1.38528e-16
MLC1	-1.83911	2.06099	72.9953	1.29958e-17	1.38909e-16
PRKAB2	-0.626747	4.30653	72.9947	1.29998e-17	1.38909e-16
NECTIN2	0.653975	7.8624	72.8822	1.37624e-17	1.46946e-16
SLC43A1	1.43038	6.64021	72.8783	1.37896e-17	1.47124e-16
ANKRD40	-0.492583	4.85181	72.8166	1.42273e-17	1.51678e-16
PCP4	-1.45901	7.68516	72.7984	1.43595e-17	1.52972e-16
VSTM4	-1.03663	3.65357	72.7682	1.4581e-17	1.55213e-16
SMKR1	1.58348	3.44017	72.7432	1.47666e-17	1.5707e-16
GPR160	0.97226	6.32914	72.7363	1.48185e-17	1.57503e-16
DVL1	0.678528	6.54016	72.6934	1.51438e-17	1.6078e-16
PHGR1	3.19443	3.89263	72.6927	1.51497e-17	1.6078e-16
GPR75	-1.06093	1.97146	72.6738	1.52955e-17	1.62204e-16
KCNH2	-1.00532	3.87748	72.5742	1.60865e-17	1.70464e-16
PCED1A	0.78657	6.30356	72.5644	1.61671e-17	1.71188e-16
CHST15	-0.952308	3.75177	72.4794	1.68788e-17	1.7859e-16
TRIB3	0.926929	5.62417	72.4669	1.69859e-17	1.79587e-16
ENTPD6	0.603605	6.60604	72.4481	1.71482e-17	1.81167e-16
B4GALT5	-0.544207	5.55339	72.4389	1.72281e-17	1.81874e-16
FBXL8	1.12051	4.03303	72.4014	1.75586e-17	1.85223e-16
NHSL2	-1.04747	2.3204	72.3956	1.76102e-17	1.85628e-16
PAICS	0.659928	6.22485	72.3702	1.78388e-17	1.87896e-16
STAT5A	-0.610443	4.06286	72.3409	1.81055e-17	1.90562e-16
PNMA8A	-1.1933	3.7007	72.2623	1.88416e-17	1.98162e-16
IL20RB	-1.38116	1.84349	72.2582	1.88803e-17	1.9842e-16
STX7	-0.519002	3.65426	72.2191	1.92583e-17	2.02241e-16
DYM	-0.411156	4.31119	72.2037	1.94095e-17	2.03676e-16
SUCLA2	-0.508048	4.12018	72.0672	2.07996e-17	2.181e-16
GDPD1	1.29052	3.84578	71.9059	2.2571e-17	2.36498e-16
TTYH3	0.790797	5.88655	71.9021	2.26144e-17	2.36776e-16
SCN7A	-1.23182	2.81957	71.7664	2.42244e-17	2.53444e-16
WFS1	-0.652034	6.0981	71.7593	2.43111e-17	2.54161e-16
A4GALT	-0.858754	5.05204	71.7513	2.44108e-17	2.55014e-16
RSAD1	0.460774	5.37051	71.6066	2.62672e-17	2.74203e-16
EIF1B	-0.407358	6.04643	71.5656	2.68193e-17	2.79759e-16
KRT5	-1.7245	7.44311	71.5084	2.76081e-17	2.87772e-16
CD55	-1.01669	4.299	71.4684	2.81738e-17	2.93451e-16
HAAO	-1.13664	3.62559	71.4356	2.86463e-17	2.98151e-16
APOBR	-1.08223	3.19147	71.3578	2.97978e-17	3.09906e-16
NAALADL1	-0.970084	2.53544	71.3518	2.98882e-17	3.10615e-16
BTG3	-0.78363	4.90899	71.3288	3.02389e-17	3.14028e-16
TWIST1	2.04312	4.53461	71.3258	3.02843e-17	3.14267e-16
NOP16	0.890309	4.26669	71.3224	3.03374e-17	3.14585e-16
ST8SIA1	-1.06984	2.0825	71.2925	3.08009e-17	3.19156e-16
SPTBN1	-0.725572	6.03009	71.2729	3.11077e-17	3.22097e-16
ADM2	1.17231	5.12893	71.269	3.11693e-17	3.22496e-16
RNF165	-1.17453	1.80787	71.2032	3.2227e-17	3.33194e-16
GMDS	1.13381	5.91223	71.2009	3.22642e-17	3.33333e-16
SYT11	-0.994632	4.09722	71.1176	3.36551e-17	3.47447e-16
LYPD6B	-1.22057	3.357	70.9859	3.59785e-17	3.71161e-16
MCFD2	-0.553991	6.46395	70.9014	3.75532e-17	3.87121e-16
INMT	-1.15542	4.97292	70.8708	3.81406e-17	3.92888e-16
ICA1L	-0.860012	2.38085	70.8383	3.87733e-17	3.99112e-16
P4HA2	-0.66377	3.25984	70.8322	3.88943e-17	4.00064e-16
PPFIBP2	-0.749657	4.23434	70.8287	3.89625e-17	4.00291e-16
SV2A	-1.01249	2.65534	70.8282	3.89735e-17	4.00291e-16
PLPP7	-1.15277	2.16621	70.8178	3.91777e-17	4.02094e-16
CACNA1D	2.13354	3.77027	70.8105	3.93236e-17	4.03297e-16
POLD4	0.918445	4.03983	70.7896	3.97433e-17	4.07131e-16
MSN	-0.848879	6.55143	70.789	3.97555e-17	4.07131e-16
PDLIM7	-1.08355	6.40046	70.7692	4.01563e-17	4.10935e-16
NCMAP	-1.26562	2.40229	70.7608	4.03276e-17	4.12388e-16
PTPN21	-0.601498	3.77889	70.759	4.03629e-17	4.12448e-16
BEND4	1.59664	4.5433	70.7441	4.06704e-17	4.15288e-16
PABPN1	1.16533	3.77973	70.7213	4.1142e-17	4.19798e-16
PRDM6	-1.15965	1.93591	70.6775	4.20656e-17	4.2891e-16
DNPH1	0.864504	7.01675	70.6624	4.23893e-17	4.31897e-16
IDH3A	-0.530999	3.54239	70.6255	4.31898e-17	4.39734e-16
KRT23	-1.6643	3.997	70.5051	4.5907e-17	4.6706e-16
RGL2	0.734459	6.87844	70.4218	4.78885e-17	4.86867e-16
MFSD12	0.775254	5.1411	70.2579	5.20355e-17	5.28644e-16
SRM	0.8447	7.30341	70.2388	5.25418e-17	5.33402e-16
CIART	-1.03841	3.0834	70.2296	5.2789e-17	5.35524e-16
RAC3	1.23387	6.27323	70.2127	5.32414e-17	5.39723e-16
RABEP2	0.974318	6.57968	70.201	5.35593e-17	5.42554e-16
MIER1	-0.484151	4.34062	70.1743	5.42892e-17	5.4955e-16
DOCK3	-1.2598	1.88036	70.1694	5.44253e-17	5.50531e-16
ADGRG6	-1.30288	2.8416	70.119	5.5832e-17	5.64353e-16
ADRA1D	-1.59505	2.45142	70.074	5.71201e-17	5.76581e-16
CCDC78	2.47171	2.65204	70.0739	5.71238e-17	5.76581e-16
P4HTM	0.554955	5.28638	70.0512	5.77838e-17	5.82823e-16
EGLN3	-1.10159	2.85482	69.9905	5.95908e-17	6.00617e-16
SCN4B	-0.906008	2.59922	69.894	6.2577e-17	6.30262e-16
CSPG4	-1.11188	3.77847	69.8654	6.34915e-17	6.39014e-16
CAMSAP3	0.674	5.77282	69.8226	6.48841e-17	6.52562e-16
LIX1L	-0.491366	5.06947	69.7594	6.69987e-17	6.73347e-16
RAB3GAP1	-0.430125	5.4319	69.7374	6.77478e-17	6.80388e-16
MET	-1.08965	3.70333	69.7261	6.8138e-17	6.83817e-16
SYDE1	-0.901414	3.91425	69.6883	6.94554e-17	6.9654e-16
GJD3	-0.934563	2.19436	69.6673	7.02006e-17	7.03489e-16
ZNF30	1.23856	4.04536	69.6659	7.02486e-17	7.03489e-16
FAM221A	1.10031	2.9464	69.6164	7.20356e-17	7.2087e-16
FAT4	-1.21332	2.15643	69.5645	7.39559e-17	7.39559e-16
FGFR2	-1.37966	4.41253	69.4612	7.79343e-17	7.78788e-16
NAA60	0.550553	5.60399	69.4296	7.91932e-17	7.90805e-16
GPX3	-1.17422	6.61092	69.4224	7.94817e-17	7.93121e-16
NTN4	-1.05325	5.90768	69.419	7.96169e-17	7.93906e-16
CD9	-0.578849	8.51803	69.4165	7.97179e-17	7.94348e-16
ATL2	-0.473479	5.25645	69.4111	7.99387e-17	7.95983e-16
TECPR2	-0.449747	3.99463	69.335	8.30825e-17	8.267e-16
SSH3	-0.565709	6.09522	69.3226	8.36044e-17	8.31303e-16
ZSCAN26	-0.435745	4.09947	69.3194	8.37425e-17	8.32087e-16
SEMA5A	-1.11676	2.6856	69.2901	8.49952e-17	8.43937e-16
CYTH2	0.574377	5.09714	69.2793	8.5464e-17	8.47991e-16
FAM111A	0.853922	5.58479	69.2423	8.70816e-17	8.63431e-16
GGT6	-1.37511	3.70909	69.2053	8.87289e-17	8.79143e-16
OR51C1P	3.08775	3.55689	69.1927	8.92999e-17	8.84176e-16
RPL26	1.26317	6.11612	69.1764	9.00392e-17	8.90867e-16
NAB1	-0.660966	4.04545	69.111	9.30759e-17	9.20264e-16
TMPRSS4	-1.81659	1.98768	69.0957	9.37999e-17	9.26769e-16
PLPPR2	0.635596	6.517	69.0522	9.58896e-17	9.46749e-16
H2BU1	1.71146	2.98868	69.0362	9.66745e-17	9.53827e-16
ECI2	0.863843	5.40405	69.0344	9.67592e-17	9.53992e-16
RTN4RL2	1.21687	2.58802	69.0298	9.69852e-17	9.5555e-16
MAMSTR	-0.974411	2.29899	69.0282	9.70678e-17	9.55692e-16
FAM222A	1.67025	3.80844	68.9727	9.9837e-17	9.82267e-16
OGT	0.88251	6.13839	68.9574	1.00611e-16	9.89192e-16
AQP3	-1.05858	7.64506	68.9513	1.00925e-16	9.91578e-16
IMPDH2	0.863596	7.58913	68.9434	1.01331e-16	9.94877e-16
TEAD3	-0.504068	6.21616	68.8881	1.04212e-16	1.02244e-15
SLC38A5	-1.11485	2.35142	68.8397	1.06803e-16	1.04713e-15
THRA	-0.508761	4.88542	68.8337	1.07128e-16	1.04959e-15
CARD6	-0.947963	2.25179	68.8096	1.08443e-16	1.06173e-15
KLHL29	-0.755234	2.82521	68.8014	1.08897e-16	1.06543e-15
FOXF1	-1.14983	4.66401	68.7694	1.10679e-16	1.08211e-15
SNRNP70	0.869436	7.60947	68.7185	1.13572e-16	1.10962e-15
SAPCD2	1.01123	4.40907	68.6536	1.17369e-16	1.14592e-15
ABCC9	-1.03904	2.64889	68.6217	1.19286e-16	1.16383e-15
OPTN	-0.753735	5.22359	68.6197	1.19405e-16	1.16417e-15
TMEM158	-1.19297	4.90166	68.5645	1.22796e-16	1.19641e-15
VGLL1	-1.52727	2.42548	68.5459	1.23961e-16	1.20692e-15
TUBA1A	-0.941154	6.95413	68.5092	1.26287e-16	1.22871e-15
UBE2QL1	-0.974182	2.68524	68.4035	1.33242e-16	1.29549e-15
NDNF	-1.37436	3.80926	68.3972	1.33664e-16	1.29869e-15
TACR2	-1.19032	2.59118	68.3485	1.37006e-16	1.33024e-15
KIF9	0.841353	3.08206	68.3435	1.37358e-16	1.33273e-15
LRRC45	0.857197	5.03919	68.3003	1.40399e-16	1.36129e-15
ERBB3	0.716143	6.95969	68.2529	1.43816e-16	1.39347e-15
ITGB4	-1.12557	5.48134	68.2023	1.47553e-16	1.42869e-15
PITX1	-1.19616	3.68534	68.148	1.51674e-16	1.46758e-15
UPK1A	-1.78262	3.84624	68.1044	1.55064e-16	1.49934e-15
ZNF350	0.775637	5.87283	68.0531	1.59155e-16	1.53784e-15
VTCN1	-1.6668	2.94324	68.0148	1.6227e-16	1.56686e-15
REXO2	1.06023	6.26704	67.9827	1.64935e-16	1.5915e-15
DPYD	-0.999535	3.46721	67.9271	1.69658e-16	1.63594e-15
LYPD3	-0.804399	4.96432	67.8919	1.7271e-16	1.66423e-15
RGS11	1.65121	3.51321	67.8626	1.75297e-16	1.688e-15
ATP1B2	-1.01526	2.85156	67.8521	1.7623e-16	1.69582e-15
PGAP2	-0.590931	5.37303	67.848	1.76598e-16	1.6982e-15
MPZ	-1.53464	2.75203	67.8388	1.77424e-16	1.70497e-15
KRT7	-1.68375	5.45398	67.7885	1.82006e-16	1.7478e-15
RIPK2	0.794889	5.28702	67.7766	1.83112e-16	1.75723e-15
KLHL2	-0.521867	3.99285	67.7637	1.84308e-16	1.76749e-15
KLF11	-0.691906	3.95722	67.7325	1.87253e-16	1.79451e-15
RPL23A	0.802544	8.45661	67.7047	1.89912e-16	1.81874e-15
ZNF486	-0.983816	2.64663	67.6722	1.93064e-16	1.84767e-15
ASPN	1.73706	4.46889	67.6605	1.94214e-16	1.85741e-15
SHMT2	0.737414	5.85188	67.6456	1.95689e-16	1.87024e-15
PLEKHG5	-0.738308	2.82891	67.5931	2.00965e-16	1.91936e-15
IRF7	1.02513	5.65961	67.5474	2.05682e-16	1.96307e-15
SH3RF1	1.14855	6.59676	67.5368	2.06794e-16	1.97235e-15
PTGER2	-1.06724	3.67104	67.5239	2.08152e-16	1.98395e-15
TRNP1	-0.857542	3.9268	67.4537	2.15688e-16	2.05438e-15
SFXN4	0.7228	6.23861	67.4206	2.1935e-16	2.08784e-15
PYCR3	0.922076	5.14226	67.3457	2.27836e-16	2.16715e-15
TSC22D3	-0.829207	7.7816	67.317	2.3118e-16	2.19747e-15
COL4A5	-0.652128	4.29983	67.2721	2.36504e-16	2.24654e-15
C5orf38	0.979788	4.36835	67.2655	2.37299e-16	2.25257e-15
SCUBE3	-1.14324	2.26615	67.2278	2.41879e-16	2.2945e-15
FFAR2	1.6722	4.47658	67.1984	2.45513e-16	2.3274e-15
PLCB1	-0.70336	3.01098	67.1787	2.47984e-16	2.34924e-15
PPP1R1A	-1.44373	2.43315	67.1693	2.49167e-16	2.35885e-15
SNAPC4	0.6503	4.36398	67.0586	2.63556e-16	2.49339e-15
MITF	-0.763395	3.26549	66.9813	2.74101e-16	2.5914e-15
TUBG2	-0.643375	4.46226	66.9269	2.81762e-16	2.66203e-15
CETN2	-0.506423	6.80988	66.8992	2.85749e-16	2.69789e-15
ISCU	-0.447458	6.16981	66.8736	2.89481e-16	2.73128e-15
GAS6	-0.923421	5.81061	66.8523	2.92632e-16	2.75916e-15
ZNF121	0.658715	4.42869	66.8048	2.99775e-16	2.82461e-15
GDF15	1.79298	9.5241	66.767	3.05568e-16	2.87726e-15
AMDHD2	0.765165	3.74172	66.7583	3.06926e-16	2.88811e-15
SHC2	0.988674	6.46401	66.744	3.09159e-16	2.90717e-15
BMPR1A	-0.5046	4.38241	66.7318	3.11073e-16	2.92321e-15
ATP13A1	0.47854	5.48659	66.6093	3.31015e-16	3.10852e-15
CBX4	0.766072	5.97423	66.6059	3.31599e-16	3.11193e-15
RPS10	1.51784	2.13104	66.5997	3.32641e-16	3.11962e-15
FZD8	1.4377	4.13801	66.5094	3.4822e-16	3.26355e-15
EDA2R	-0.972469	2.59184	66.5073	3.48596e-16	3.26489e-15
SIK3	-0.473967	3.79209	66.4681	3.55599e-16	3.32825e-15
KDSR	-0.427044	4.7277	66.3929	3.69422e-16	3.45533e-15
GPLD1	-1.03848	1.94738	66.323	3.82776e-16	3.57784e-15
RUVBL1	0.647181	4.8714	66.3201	3.83322e-16	3.58056e-15
TRIM31	-1.92378	1.8073	66.278	3.916e-16	3.65545e-15
GJB1	1.3407	6.26562	66.2585	3.955e-16	3.6894e-15
TAF1D	0.6701	4.46418	66.1569	4.16428e-16	3.88205e-15
RPL17	1.04825	2.76216	66.1234	4.23559e-16	3.9459e-15
USP25	-0.5125	4.34468	66.0875	4.31343e-16	4.01575e-15
MLPH	0.859547	7.59718	66.0138	4.47784e-16	4.16606e-15
GAR1	0.475229	5.16139	66.0076	4.49186e-16	4.17549e-15
LUZP2	1.81276	4.11835	66.0067	4.49394e-16	4.17549e-15
RASGRF2	-0.914896	2.186	65.9832	4.54787e-16	4.22281e-15
LPAR5	-0.978577	2.15651	65.9817	4.55126e-16	4.22316e-15
EYA1	-1.22659	2.50161	65.9677	4.58383e-16	4.25057e-15
GINM1	-0.358567	6.27356	65.9579	4.60659e-16	4.26885e-15
KLF16	0.826892	4.59294	65.8881	4.77256e-16	4.41974e-15
DGKD	0.675334	4.79923	65.8834	4.78414e-16	4.42754e-15
BAIAP3	0.972988	4.50226	65.8367	4.89885e-16	4.53071e-15
SNAPC1	-0.50522	3.62639	65.8199	4.94064e-16	4.56635e-15
ZNF711	-1.03221	2.20788	65.7821	5.03637e-16	4.65177e-15
PHETA1	0.564391	4.77761	65.7629	5.08575e-16	4.69428e-15
OR51E2	2.33889	9.4219	65.7309	5.16901e-16	4.76799e-15
NOP56	0.449625	6.13808	65.7157	5.20892e-16	4.80165e-15
VSIR	-0.859497	4.63541	65.6775	5.31091e-16	4.89245e-15
SLC4A11	-1.03758	2.68121	65.6755	5.31638e-16	4.89428e-15
CAMK4	-1.08536	2.34687	65.6271	5.44844e-16	5.01256e-15
TMEM241	0.815673	3.28594	65.6117	5.49109e-16	5.04849e-15
STEAP3	-0.822481	4.18362	65.5912	5.54854e-16	5.09797e-15
HDHD5	0.50095	5.32095	65.5693	5.61049e-16	5.15152e-15
CHURC1	-0.547874	4.87448	65.5268	5.73283e-16	5.26041e-15
ARMC6	0.551921	5.54119	65.5158	5.76495e-16	5.28642e-15
FADS2	-1.53994	6.0505	65.508	5.78798e-16	5.30407e-15
BLZF1	-0.40859	4.49035	65.4945	5.82778e-16	5.33706e-15
LYNX1	-0.798811	4.0005	65.4006	6.11192e-16	5.59363e-15
ANKRD33B	-1.12798	1.8385	65.3291	6.33776e-16	5.79653e-15
CPPED1	-0.588651	4.056	65.2499	6.59762e-16	6.03027e-15
SERPINF1	-1.05599	6.90397	65.2276	6.67272e-16	6.09494e-15
RBIS	0.992331	4.05727	65.192	6.79454e-16	6.20217e-15
MYADM	-0.824186	6.52469	65.1895	6.80311e-16	6.20596e-15
LRTOMT	0.594575	4.03873	65.1859	6.81563e-16	6.21334e-15
SLC25A4	-0.551249	5.83595	65.1835	6.8238e-16	6.21674e-15
HABP4	-0.570766	3.65635	65.1396	6.97774e-16	6.3488e-15
SCD5	-0.869917	4.59069	65.1395	6.9778e-16	6.3488e-15
PLEKHA6	-0.675195	4.51903	65.1348	6.99455e-16	6.35991e-15
SORCS2	-1.10647	2.50844	65.0349	7.35835e-16	6.68637e-15
ITPRID2	-0.604944	5.12805	65.0324	7.36767e-16	6.69051e-15
PPP2R5C	-0.333317	4.78696	65.0194	7.4163e-16	6.73032e-15
ZNF692	1.01644	5.40588	65.0005	7.48776e-16	6.79077e-15
KPNA4	-0.379353	4.71778	64.9973	7.50013e-16	6.7976e-15
TAF3	-0.546489	3.3916	64.9952	7.50825e-16	6.80057e-15
CA11	-0.979223	4.14337	64.9732	7.5922e-16	6.87217e-15
FLRT3	-1.32611	4.06669	64.9243	7.78321e-16	7.04051e-15
AMOTL2	-0.847709	4.90442	64.9225	7.79006e-16	7.04218e-15
PPM1M	-0.524117	4.54067	64.9098	7.84066e-16	7.08335e-15
MECP2	-0.41889	4.11112	64.8696	8.00217e-16	7.22461e-15
CYLD	-0.492714	3.93087	64.8567	8.05458e-16	7.26725e-15
PDIA2	3.76491	3.04206	64.8527	8.07126e-16	7.27762e-15
LPCAT1	0.667928	5.27355	64.846	8.09845e-16	7.29745e-15
ATP6V1G1	0.614524	8.31302	64.8314	8.15899e-16	7.34728e-15
UST	-0.83337	3.55283	64.7635	8.44509e-16	7.60004e-15
MXI1	-0.525029	5.31131	64.7175	8.64448e-16	7.77449e-15
CAPNS2	-1.93641	2.62549	64.7101	8.67705e-16	7.79878e-15
PDE4D	-0.775275	3.71897	64.6321	9.02731e-16	8.10839e-15
MMGT1	-0.409716	5.06328	64.5706	9.31328e-16	8.3599e-15
NMRAL1	0.752941	6.61861	64.5371	9.47338e-16	8.49818e-15
MFSD3	1.00771	6.74913	64.4418	9.94271e-16	8.9135e-15
PAFAH1B1	-0.386687	4.71986	64.4031	1.014e-15	9.08457e-15
PRSS16	-1.10413	3.00892	64.3702	1.03103e-15	9.23127e-15
CBX6	-0.632214	5.4811	64.2648	1.08769e-15	9.73236e-15
SIX2	-1.37186	2.96919	64.2509	1.09544e-15	9.79544e-15
SCNN1A	-1.1988	5.68757	64.2025	1.12268e-15	1.00326e-14
FKBP14	-0.520642	3.49714	64.1728	1.13972e-15	1.01784e-14
VPS35L	-0.380525	4.37018	64.1636	1.14506e-15	1.02196e-14
ANAPC5	0.451313	5.49713	64.091	1.18802e-15	1.05962e-14
C2CD4C	2.03256	2.2952	64.0735	1.19864e-15	1.06842e-14
CROT	-0.648198	5.28884	63.9979	1.24554e-15	1.10952e-14
TGFBR2	-0.847717	5.4357	63.9914	1.24962e-15	1.11245e-14
LIX1	-1.60574	1.89229	63.9684	1.26428e-15	1.12479e-14
MACC1	-1.24548	2.05603	63.9286	1.29011e-15	1.14704e-14
C5orf34	-1.00788	1.97495	63.9065	1.30466e-15	1.15924e-14
TNS4	-1.61455	4.81287	63.8915	1.31462e-15	1.16735e-14
MAST4	-0.766191	3.45106	63.7705	1.3979e-15	1.24052e-14
S1PR5	-1.24149	2.23584	63.7033	1.44643e-15	1.28277e-14
ZNF561	-0.379019	4.7797	63.5451	1.56737e-15	1.38915e-14
GCNT1	1.54614	5.297	63.5316	1.57813e-15	1.3978e-14
LRRCC1	-0.605083	3.52299	63.5207	1.58689e-15	1.40468e-14
ZP3	1.32508	3.80822	63.5167	1.59016e-15	1.40668e-14
EXT1	-0.504451	4.11013	63.4728	1.62593e-15	1.43742e-14
GPX7	-0.978179	4.03576	63.4654	1.63209e-15	1.44195e-14
NCKAP1	-0.485682	4.84326	63.4462	1.64806e-15	1.45515e-14
CTIF	-0.543064	3.923	63.4432	1.65059e-15	1.45647e-14
ADCY3	-0.775879	3.5187	63.4012	1.68616e-15	1.48691e-14
CENPM	1.5058	3.50132	63.3949	1.69154e-15	1.49073e-14
ZNF511	1.05067	4.53599	63.3934	1.69287e-15	1.49096e-14
S100B	-1.39092	2.93777	63.3669	1.71574e-15	1.51015e-14
C11orf95	-0.514828	3.6456	63.3475	1.73275e-15	1.52417e-14
FAM76A	-0.459343	3.8224	63.2898	1.78425e-15	1.56849e-14
TRIP10	-0.635902	5.22818	63.2556	1.81552e-15	1.59497e-14
DAZAP1	0.447528	5.27907	63.2205	1.84817e-15	1.62264e-14
ZNF74	0.573406	3.74345	63.2173	1.85112e-15	1.62421e-14
DST	-0.931475	3.76938	63.177	1.88945e-15	1.65681e-14
FASN	1.30818	9.11838	63.1615	1.90434e-15	1.66883e-14
HOXD11	-1.19526	1.96628	63.1341	1.93102e-15	1.69058e-14
SCRIB	0.694229	5.95839	63.1335	1.93158e-15	1.69058e-14
CIBAR1	-0.699429	2.73366	63.0908	1.97393e-15	1.72657e-14
ECRG4	-1.27162	4.93221	63.0812	1.98357e-15	1.73393e-14
PUM3	0.428986	5.36233	63.0559	2.00922e-15	1.75373e-14
UPK2	-1.56608	1.8831	63.0552	2.00989e-15	1.75373e-14
E2F5	0.984433	2.91641	63.0552	2.00998e-15	1.75373e-14
GLI2	-0.989727	2.06462	63.0377	2.02788e-15	1.76825e-14
ARSK	-0.530573	3.42219	62.9913	2.07626e-15	1.80931e-14
TEDC2	1.29027	2.65015	62.97	2.09878e-15	1.8278e-14
MRPL17	0.76299	6.63123	62.94	2.13095e-15	1.85467e-14
UBP1	-0.341705	4.7791	62.859	2.22052e-15	1.93142e-14
EMP3	-0.975338	5.07192	62.8516	2.22887e-15	1.93748e-14
CCDC3	-1.14518	4.57593	62.8068	2.28008e-15	1.98078e-14
SLC1A3	-0.929152	2.7281	62.8001	2.28788e-15	1.98633e-14
HJURP	1.85905	2.67717	62.7506	2.34605e-15	2.03557e-14
PHLDB3	0.694501	5.08292	62.7393	2.35955e-15	2.04601e-14
MCOLN2	1.54397	2.84409	62.7171	2.38638e-15	2.068e-14
SMTNL2	-1.68404	2.03744	62.6613	2.45497e-15	2.12613e-14
INKA1	-1.16226	3.28065	62.6513	2.4674e-15	2.13557e-14
GLYATL1	1.75376	5.58102	62.6139	2.51473e-15	2.1752e-14
ALDH1A3	1.09822	7.48054	62.5963	2.53734e-15	2.1934e-14
FADS1	-0.979063	3.89638	62.5607	2.58358e-15	2.232e-14
NPRL3	0.480041	4.994	62.5448	2.60456e-15	2.24874e-14
RPP40	0.722619	3.38388	62.4934	2.67334e-15	2.3067e-14
CST6	-1.95966	3.00211	62.4804	2.69108e-15	2.32058e-14
B3GAT1	1.57309	3.79865	62.4477	2.73621e-15	2.35804e-14
CPQ	-0.666981	5.63162	62.4206	2.77404e-15	2.38919e-14
MARF1	-0.403531	4.9152	62.4079	2.79197e-15	2.40315e-14
DKC1	0.419086	6.00346	62.3823	2.82853e-15	2.43313e-14
EPB41L2	-0.847784	3.66282	62.3548	2.86825e-15	2.46578e-14
COLEC12	1.09194	5.66827	62.3192	2.92066e-15	2.5093e-14
SRSF6	0.473803	7.04976	62.2414	3.03835e-15	2.60881e-14
MRPL41	1.10228	9.14583	62.2046	3.09571e-15	2.65533e-14
BIRC5	1.7784	3.28315	62.2042	3.09631e-15	2.65533e-14
TESMIN	0.852783	3.29434	62.1072	3.25267e-15	2.78772e-14
NCLN	0.596719	6.387	62.0826	3.29342e-15	2.82092e-14
ARMCX4	-0.816557	2.64005	62.071	3.31289e-15	2.83586e-14
ADORA2B	-1.07682	2.31991	62.0584	3.3342e-15	2.85237e-14
PFKP	-0.654556	5.00033	62.0354	3.3733e-15	2.88406e-14
TIMM13	0.809504	7.47883	62.0272	3.38748e-15	2.89442e-14
APOE	1.60684	7.49204	62.0237	3.39352e-15	2.89781e-14
AP1S2	-0.665023	3.73541	61.9813	3.46738e-15	2.95776e-14
QTRT1	0.844598	5.87131	61.981	3.46793e-15	2.95776e-14
SLC25A10	1.21667	4.73507	61.9637	3.49852e-15	2.98203e-14
STXBP5L	-1.26904	1.89579	61.9503	3.5224e-15	3.00056e-14
HAS3	-1.48422	2.54163	61.9449	3.532e-15	3.00691e-14
RRAGA	-0.33944	7.64538	61.8437	3.71839e-15	3.16368e-14
TDRD1	2.87981	3.98793	61.8361	3.73274e-15	3.17396e-14
DDB2	-0.610633	4.16426	61.8238	3.75605e-15	3.19185e-14
CABP4	1.09422	2.73768	61.7821	3.83655e-15	3.25828e-14
PDIA5	0.744199	6.67803	61.684	4.03253e-15	3.42265e-14
ARFGEF3	1.06913	6.44483	61.6103	4.18626e-15	3.55098e-14
SYPL1	-0.403106	7.61599	61.5968	4.21503e-15	3.57322e-14
RRP9	0.59144	6.1228	61.5861	4.23808e-15	3.5906e-14
MAP3K3	-0.422234	4.73414	61.5077	4.41009e-15	3.73407e-14
PPIB	0.699979	8.67643	61.5019	4.42314e-15	3.74286e-14
HMG20B	0.848769	7.69027	61.4827	4.46654e-15	3.77731e-14
CYBC1	0.580315	5.43407	61.4564	4.52665e-15	3.82584e-14
CAMK2N2	1.60956	3.04228	61.4534	4.53348e-15	3.8293e-14
TSHZ2	-0.8939	2.52002	61.4381	4.56882e-15	3.85683e-14
SMAD6	-0.797999	2.68214	61.4365	4.57262e-15	3.85772e-14
FGFR1OP2	-0.412066	4.18434	61.4258	4.59745e-15	3.87634e-14
GNB5	-0.665488	2.82619	61.41	4.63454e-15	3.90526e-14
ARFIP2	0.539647	6.81242	61.3537	4.76899e-15	4.01614e-14
CYSRT1	1.36845	3.55883	61.2813	4.94764e-15	4.16409e-14
CISH	-0.831585	3.24171	61.2606	4.99999e-15	4.20562e-14
STK36	0.592158	4.31693	61.1514	5.285e-15	4.44269e-14
PER2	-0.797174	4.30829	61.147	5.29692e-15	4.45005e-14
POU2F3	-1.16125	1.72112	61.1281	5.34799e-15	4.49026e-14
PKIB	1.56817	4.65401	61.112	5.39199e-15	4.52449e-14
LAMA4	-0.901314	3.87014	61.0784	5.48473e-15	4.59956e-14
CASKIN1	1.5107	2.12445	61.0742	5.49643e-15	4.60662e-14
TSPAN1	1.16152	10.6369	61.0195	5.65115e-15	4.73347e-14
SLC5A8	-1.68995	2.03947	61.0106	5.67677e-15	4.75209e-14
ITPRIP	-0.75071	3.90005	60.995	5.72188e-15	4.787e-14
NDN	-0.688409	6.13735	60.9824	5.75881e-15	4.81502e-14
TGFB3	-1.2168	5.43126	60.9801	5.7654e-15	4.81767e-14
SLC25A24	-0.582815	3.74729	60.9587	5.82859e-15	4.86757e-14
FRRS1L	-1.16803	2.02945	60.9544	5.84128e-15	4.87526e-14
FEV	1.84507	5.53305	60.9163	5.95535e-15	4.96751e-14
SLC22A17	-0.825053	5.78044	60.8595	6.12981e-15	5.11e-14
ZNF454	-1.0346	1.88978	60.8298	6.22284e-15	5.18447e-14
CEP120	-0.603416	3.04268	60.8201	6.25373e-15	5.20711e-14
MYL5	0.967084	4.10493	60.8001	6.31755e-15	5.25713e-14
NSDHL	-0.453087	5.68871	60.7894	6.35189e-15	5.28257e-14
ST3GAL1	-0.950348	3.61934	60.7363	6.52549e-15	5.42373e-14
MLST8	0.555028	5.68177	60.7088	6.61725e-15	5.49462e-14
SFPQ	0.378279	7.15804	60.7084	6.61861e-15	5.49462e-14
MTARC1	0.879312	5.19481	60.6612	6.77937e-15	5.62475e-14
HGH1	0.713745	5.77004	60.6535	6.80605e-15	5.64355e-14
THSD4	-1.0044	4.82683	60.5878	7.03677e-15	5.83142e-14
OTX1	1.88238	3.08866	60.5767	7.07656e-15	5.86093e-14
EIF2B4	0.509324	5.38431	60.5634	7.12452e-15	5.89717e-14
PHACTR2	-0.698704	3.84487	60.5518	7.1667e-15	5.92859e-14
SOX12	0.680551	5.19432	60.5482	7.1797e-15	5.93584e-14
C12orf73	0.71055	3.28448	60.5415	7.2045e-15	5.95284e-14
EIF2S3	0.405675	7.83057	60.5347	7.2293e-15	5.96981e-14
TXN	0.721364	9.15399	60.5127	7.31054e-15	6.03335e-14
MPP6	1.07797	3.31316	60.5049	7.3397e-15	6.05385e-14
AREG	-1.65676	3.27924	60.4902	7.39463e-15	6.09557e-14
PTPN11	-0.521318	5.88741	60.4624	7.49973e-15	6.17858e-14
CRACR2B	1.2519	6.27448	60.4456	7.56386e-15	6.22776e-14
ABCG1	0.78028	4.6867	60.4334	7.61091e-15	6.26282e-14
STK32C	0.818208	3.93864	60.4102	7.70139e-15	6.33356e-14
ARHGDIG	2.51905	2.70699	60.3981	7.7486e-15	6.36865e-14
LRRN3	-1.55125	2.04085	60.3925	7.77089e-15	6.38323e-14
GGTA1	-0.832158	2.56905	60.3469	7.95313e-15	6.52911e-14
SLC7A11	1.46849	2.72192	60.3368	7.994e-15	6.55882e-14
FAM89B	1.06794	3.8971	60.3048	8.12471e-15	6.66216e-14
ZNF316	0.495228	4.65418	60.2967	8.15836e-15	6.68585e-14
CAMK1D	-1.03185	3.28977	60.2866	8.20028e-15	6.71628e-14
CHD9	-0.668677	3.6965	60.2651	8.29033e-15	6.78608e-14
PTRH2	0.644029	4.52549	60.2207	8.47951e-15	6.93688e-14
SLC25A42	0.747557	5.15412	60.2166	8.4974e-15	6.94746e-14
NECTIN1	-0.592764	4.76098	60.2123	8.51562e-15	6.95831e-14
TSPAN7	-0.914886	3.97973	60.1932	8.59883e-15	7.02221e-14
STK38L	-0.535268	4.52636	60.1701	8.70054e-15	7.10114e-14
FCER1A	-1.09303	3.49659	60.1553	8.76588e-15	7.15031e-14
GALNT6	-1.00391	1.95194	60.1477	8.80019e-15	7.17412e-14
RNASEH1	-0.39768	4.15262	60.1394	8.83693e-15	7.19989e-14
RHOJ	-0.825284	3.46565	60.1044	8.99588e-15	7.32514e-14
RIPK4	-0.651941	4.67703	60.0905	9.05938e-15	7.37257e-14
ASB3	-0.66513	3.43589	60.0532	9.23295e-15	7.50702e-14
PRAC1	1.41137	10.0011	60.0527	9.23529e-15	7.50702e-14
EDRF1	0.844202	3.69889	60.0156	9.41072e-15	7.64519e-14
SAC3D1	0.902874	4.76901	60.0002	9.48476e-15	7.70088e-14
STK24	-0.449402	4.04649	59.9556	9.70223e-15	7.87289e-14
IDUA	0.918813	4.50604	59.9371	9.79393e-15	7.94271e-14
BBS2	-0.414293	4.30489	59.8981	9.98977e-15	8.09685e-14
SDK1	1.66343	4.58515	59.8838	1.00626e-14	8.1512e-14
GALNT5	-1.08661	1.864	59.809	1.04527e-14	8.46225e-14
CEP126	-0.925992	2.12884	59.8065	1.0466e-14	8.46815e-14
PKN1	0.764815	7.36567	59.7781	1.0618e-14	8.5862e-14
MTHFD2	0.705852	3.8539	59.6913	1.10967e-14	8.96811e-14
HAGHL	1.91527	2.74711	59.6859	1.1127e-14	8.98744e-14
PLA2G7	1.66329	6.9529	59.6233	1.14865e-14	9.27251e-14
LRRC2	-1.55907	1.70992	59.6124	1.15506e-14	9.31889e-14
TRIM11	0.578267	3.81753	59.6026	1.16079e-14	9.35968e-14
CHMP4C	0.88698	5.83181	59.5899	1.16833e-14	9.41511e-14
CANT1	0.625224	8.44113	59.5481	1.19343e-14	9.61185e-14
DMKN	-1.16236	3.09153	59.5207	1.21015e-14	9.73665e-14
ROR1	-0.866989	2.83295	59.5204	1.21031e-14	9.73665e-14
MRPL12	1.36567	5.17408	59.4709	1.24118e-14	9.97926e-14
KLK15	1.93446	3.83393	59.4458	1.25711e-14	1.01015e-13
ZNF3	0.437033	4.87893	59.3955	1.28964e-14	1.0357e-13
EME2	1.26811	3.43672	59.3795	1.30014e-14	1.04353e-13
CEACAM21	-1.30545	1.7486	59.3089	1.34768e-14	1.08107e-13
EIF4EBP3	1.21648	2.89727	59.2771	1.36962e-14	1.09804e-13
GTPBP3	0.520142	4.10476	59.2589	1.38232e-14	1.10759e-13
PAGR1	0.636153	3.86616	59.2305	1.40241e-14	1.12305e-13
EPOP	1.06774	3.46551	59.1965	1.42689e-14	1.142e-13
SOCS5	-0.434664	3.87426	59.1393	1.469e-14	1.17503e-13
FAM169A	-0.917674	2.26074	59.1045	1.49517e-14	1.19528e-13
CCDC110	1.03297	2.84261	59.0986	1.49967e-14	1.1982e-13
MUC4	-1.7659	2.36794	59.0812	1.51301e-14	1.20817e-13
RHCG	-2.02351	2.07403	59.0754	1.51743e-14	1.21101e-13
PPP1R9A	0.745899	3.51061	59.0692	1.52224e-14	1.21415e-13
PPP1R14A	-1.21095	5.53712	59.0625	1.52745e-14	1.21762e-13
SGCA	-1.1949	4.38377	59.0599	1.52944e-14	1.21851e-13
RPS2	0.819822	10.9923	59.0268	1.5554e-14	1.2379e-13
RRS1	0.762747	5.49708	59.0266	1.55554e-14	1.2379e-13
SELENOH	0.738364	3.93788	59.0189	1.56162e-14	1.24204e-13
RNF38	-0.450852	4.9688	59.004	1.57349e-14	1.25077e-13
KIRREL1	-0.884816	3.74386	58.9905	1.58432e-14	1.25867e-13
SNRPA1	0.503896	4.68375	58.9554	1.61289e-14	1.28064e-13
BAIAP2L1	0.653067	6.08785	58.9499	1.61739e-14	1.28293e-13
SLC38A1	-0.674782	5.47869	58.9496	1.61761e-14	1.28293e-13
SLC25A37	0.678282	5.91989	58.9448	1.62161e-14	1.28538e-13
TXNIP	-0.69086	9.216	58.8887	1.66843e-14	1.32175e-13
F12	1.78489	2.40128	58.8653	1.68842e-14	1.33683e-13
DDX24	-0.33192	6.30017	58.826	1.72254e-14	1.36307e-13
RBM15B	0.3676	5.69413	58.7939	1.75082e-14	1.38466e-13
OLFML1	-1.02316	3.61611	58.7897	1.75458e-14	1.38686e-13
ETS2	-0.978349	6.24448	58.7673	1.77466e-14	1.40194e-13
EPHA7	-1.05577	3.62183	58.7587	1.78241e-14	1.40651e-13
SDC1	-1.04333	6.97115	58.7587	1.78245e-14	1.40651e-13
MTG1	1.29712	2.36772	58.7315	1.80726e-14	1.42529e-13
ID2	-0.881303	6.81118	58.6439	1.88951e-14	1.48932e-13
MRGPRF	-1.05407	4.8158	58.6162	1.91633e-14	1.50961e-13
ONECUT2	2.35739	2.06513	58.5871	1.9449e-14	1.53126e-13
ARMH3	-0.307393	4.8812	58.5813	1.9506e-14	1.53488e-13
RBMS2	-0.606528	3.80715	58.5667	1.96519e-14	1.54549e-13
DLG4	-0.749536	2.66651	58.5399	1.99209e-14	1.56577e-13
SMG6	-0.582617	3.52374	58.5207	2.01161e-14	1.58023e-13
PKD2	-0.646677	4.60849	58.5138	2.01872e-14	1.58492e-13
VIPAS39	-0.344919	4.53787	58.4884	2.0449e-14	1.60458e-13
EEF2K	-0.529633	5.27317	58.4843	2.04917e-14	1.60704e-13
SS18L1	0.481874	4.3488	58.4699	2.06422e-14	1.61793e-13
RMDN2	-0.768563	2.43936	58.4544	2.08055e-14	1.62983e-13
TELO2	0.657632	5.62049	58.3934	2.14612e-14	1.68025e-13
PTP4A3	1.38674	7.28175	58.3814	2.15922e-14	1.68956e-13
DSE	-0.844308	2.236	58.3704	2.17136e-14	1.69811e-13
ACAA2	-0.818711	4.10978	58.364	2.17838e-14	1.70266e-13
TUBB2A	1.28221	6.38427	58.3611	2.18164e-14	1.70367e-13
ATAT1	0.629694	4.29267	58.3607	2.18211e-14	1.70367e-13
ZDHHC15	-1.02555	1.87512	58.3557	2.18762e-14	1.70703e-13
EFCAB14	-0.412063	5.0719	58.325	2.22204e-14	1.73292e-13
RTN4	-0.458378	7.2492	58.2543	2.30334e-14	1.79532e-13
SGCG	-1.59476	2.26201	58.2422	2.31751e-14	1.80537e-13
AIFM1	0.495117	4.1866	58.2283	2.33397e-14	1.81718e-13
HAS2	-1.31995	1.83455	58.2116	2.35382e-14	1.83162e-13
RRP1	0.695991	5.123	58.1944	2.3745e-14	1.84669e-13
DOP1A	-0.630829	3.13121	58.1274	2.45682e-14	1.90965e-13
DOCK1	-0.520809	5.01968	58.0903	2.50357e-14	1.94491e-13
IRF2	-0.386501	5.60383	58.0819	2.51427e-14	1.95215e-13
PRKACA	-0.338033	5.41715	58.0713	2.52789e-14	1.96163e-13
ALG6	0.583376	3.80405	58.0564	2.54707e-14	1.97542e-13
MOV10	0.441345	5.42825	58.0409	2.5672e-14	1.98994e-13
CFH	-0.983749	3.74889	58.0384	2.57044e-14	1.99135e-13
TBX1	1.57397	4.45115	58.0193	2.59561e-14	2.00974e-13
PPP2R3A	-0.606134	3.28479	58.0096	2.60838e-14	2.01851e-13
PIGW	0.675195	3.85091	57.9881	2.63706e-14	2.03958e-13
NFATC4	-0.840586	3.39499	57.9511	2.68719e-14	2.0772e-13
CTNND2	1.07558	3.47702	57.948	2.69134e-14	2.07927e-13
TRIB1	1.33749	7.80219	57.8899	2.77201e-14	2.14041e-13
PI16	-1.86794	4.65125	57.8494	2.8297e-14	2.18375e-13
METTL3	0.487519	4.76875	57.8161	2.87808e-14	2.21987e-13
ENPP6	-1.24398	2.19511	57.7923	2.91312e-14	2.24566e-13
PTPRU	-0.778798	4.67262	57.7802	2.931e-14	2.25821e-13
TPD52	0.77313	7.1762	57.7475	2.98023e-14	2.29488e-13
TMEM268	0.507335	6.04206	57.7373	2.99565e-14	2.30548e-13
BCAM	0.931879	9.62861	57.735	2.99923e-14	2.30697e-13
PAK1	-0.632106	4.74039	57.7231	3.01742e-14	2.3197e-13
FAM122A	-0.353912	4.43496	57.6418	3.14468e-14	2.4162e-13
CWC22	-0.328085	4.81534	57.6301	3.16354e-14	2.42937e-13
TWF1	-0.53552	5.92014	57.5577	3.28216e-14	2.51908e-13
PORCN	-0.519577	3.84077	57.49	3.39705e-14	2.60583e-13
FHL2	-0.921826	5.22751	57.4817	3.41146e-14	2.61545e-13
CDKN1C	-0.788986	4.86087	57.4725	3.42737e-14	2.62622e-13
REPS2	1.06751	5.63603	57.4622	3.44544e-14	2.63862e-13
STIL	1.01653	2.62975	57.4398	3.48486e-14	2.66735e-13
ZSCAN2	0.756949	3.0389	57.4338	3.49554e-14	2.67407e-13
DLX2	2.34044	2.63353	57.4266	3.50823e-14	2.68232e-13
TTC6	0.941634	3.8934	57.4197	3.52057e-14	2.69028e-13
RPS6KA4	0.6423	5.41252	57.4053	3.54651e-14	2.70863e-13
PLEKHA1	-0.659891	2.76011	57.4017	3.55304e-14	2.71214e-13
RHOT1	-0.346852	4.48371	57.3593	3.63049e-14	2.76976e-13
AGPAT3	0.417971	5.22047	57.3395	3.66713e-14	2.79619e-13
LENG9	1.01232	5.60516	57.3192	3.70513e-14	2.82363e-13
SHF	-0.732683	2.64135	57.3152	3.71281e-14	2.82794e-13
PNKP	0.689961	5.45084	57.2991	3.74324e-14	2.84836e-13
GSDME	-0.797941	2.34809	57.2989	3.74368e-14	2.84836e-13
WNT3A	-1.21288	2.0958	57.2942	3.75262e-14	2.85362e-13
UQCC3	0.892123	4.50888	57.286	3.76825e-14	2.86395e-13
DNASE1	0.798524	3.25192	57.2716	3.79602e-14	2.8835e-13
PPP1R14C	-1.26492	1.97142	57.2557	3.82673e-14	2.90525e-13
PCDH18	-0.992649	3.60725	57.2516	3.83477e-14	2.90978e-13
EDAR	-1.47082	1.69107	57.1708	3.99567e-14	3.03023e-13
ITGA7	-1.00512	4.72702	57.1246	4.09067e-14	3.1006e-13
HSF4	1.46315	5.11673	57.1207	4.09877e-14	3.10506e-13
RAB34	-0.893286	5.5939	57.112	4.11679e-14	3.11703e-13
CDCA8	1.15686	3.07704	57.0651	4.21613e-14	3.19052e-13
CERS1	2.16958	2.05997	57.0004	4.35713e-14	3.29545e-13
NECAB3	0.679653	6.54322	56.9427	4.48691e-14	3.39177e-13
AMFR	-0.365227	6.18124	56.9371	4.49965e-14	3.39958e-13
NLRP12	1.93114	1.89415	56.9355	4.50341e-14	3.40059e-13
MAP4	-0.448967	6.10087	56.9246	4.52852e-14	3.41771e-13
GFOD1	-0.796237	2.33826	56.8954	4.5961e-14	3.46685e-13
CAPN1	-0.384486	6.64551	56.8884	4.6127e-14	3.4775e-13
PGM1	-0.502169	6.10987	56.8094	4.80156e-14	3.61793e-13
TGFB2	-0.961839	3.75476	56.7957	4.83512e-14	3.64127e-13
SULF2	-0.815312	4.34586	56.7383	4.97848e-14	3.74722e-13
SELENOF	-0.362445	8.06183	56.724	5.01474e-14	3.77248e-13
SNX2	-0.3197	4.97591	56.7207	5.02332e-14	3.77691e-13
DIPK1B	0.887996	3.48235	56.6764	5.13769e-14	3.86083e-13
BX255925.3	0.781555	6.45162	56.6502	5.20649e-14	3.91044e-13
CARTPT	-2.03039	3.47824	56.6308	5.25823e-14	3.94719e-13
ZNF577	0.795237	3.78521	56.5979	5.34697e-14	4.01166e-13
METTL1	0.563024	4.83072	56.5612	5.44762e-14	4.08499e-13
CCDC115	-0.348547	5.37353	56.5583	5.45553e-14	4.08873e-13
LEPR	-0.849583	2.86432	56.5349	5.52094e-14	4.13555e-13
SLC26A1	0.979661	2.64388	56.5303	5.53397e-14	4.14309e-13
RPTOR	-0.402128	4.04783	56.5092	5.59356e-14	4.18548e-13
PITPNB	-0.305032	5.34426	56.5034	5.61004e-14	4.19557e-13
TMEM86A	0.729627	3.52056	56.4742	5.69402e-14	4.25611e-13
PET100	1.22131	2.51325	56.4716	5.70173e-14	4.2596e-13
MVB12B	-0.47993	3.55527	56.4562	5.74645e-14	4.29072e-13
SLC25A27	1.22386	4.39555	56.4435	5.78372e-14	4.31625e-13
AKAP11	-0.645953	4.43093	56.4351	5.8083e-14	4.33229e-13
SHISA8	2.42142	2.05757	56.4091	5.88565e-14	4.38766e-13
FOXI1	-2.14361	2.43606	56.4022	5.90631e-14	4.40072e-13
TMEM250	0.453745	5.72064	56.3646	6.0204e-14	4.48334e-13
BTBD3	-0.456674	4.39068	56.355	6.04982e-14	4.50287e-13
SPON2	2.19935	9.72229	56.3356	6.10994e-14	4.5452e-13
CENPX	0.866515	7.71422	56.3075	6.19801e-14	4.60827e-13
SLC2A4	-1.23851	3.52472	56.277	6.29475e-14	4.67772e-13
RABGGTB	0.56352	4.94464	56.2622	6.34233e-14	4.71058e-13
SUGP2	0.466965	5.55221	56.2544	6.36745e-14	4.72674e-13
TIMP2	-0.821443	7.06621	56.2461	6.3944e-14	4.74424e-13
ARHGAP24	-0.952847	1.97765	56.2238	6.46744e-14	4.79589e-13
JADE2	-0.577713	4.08784	56.2152	6.49558e-14	4.81421e-13
EFNA5	-1.00878	3.15252	56.177	6.62302e-14	4.90607e-13
PPP2CB	-0.446536	6.10456	56.1322	6.77596e-14	5.01671e-13
ANKRD35	-0.981865	3.19654	56.1252	6.80008e-14	5.03192e-13
ZC3H13	-0.571755	4.88186	56.1172	6.8278e-14	5.04976e-13
TP53INP2	-0.639642	6.21114	56.1147	6.83632e-14	5.0534e-13
ADH5	-0.563267	7.04052	56.0864	6.93562e-14	5.1241e-13
OXSM	0.453988	4.45086	56.0639	7.01546e-14	5.18036e-13
TDP2	-0.510551	6.52435	56.0202	7.17311e-14	5.29399e-13
SYNGR1	-0.685935	4.42293	56.002	7.23984e-14	5.33931e-13
FBXO31	-0.491434	4.27738	56.0014	7.24213e-14	5.33931e-13
GNB2	0.617279	9.25942	55.9746	7.3413e-14	5.40958e-13
RPL36	0.935509	10.3113	55.9725	7.34934e-14	5.41267e-13
CORO1B	0.672579	7.82082	55.9352	7.49004e-14	5.5134e-13
IRX2	0.851315	4.35232	55.8831	7.6909e-14	5.65827e-13
ALDH1B1	-0.619373	6.37851	55.8397	7.8627e-14	5.78164e-13
PHF12	0.649881	5.31672	55.8266	7.91524e-14	5.81722e-13
PLP1	-1.47106	2.40905	55.8134	7.96882e-14	5.85354e-13
SLC37A1	0.778901	5.77442	55.7946	8.04504e-14	5.90644e-13
P4HB	0.620738	9.7568	55.7527	8.21873e-14	6.03079e-13
YJEFN3	1.58143	2.97974	55.7512	8.22462e-14	6.03196e-13
FGD6	-0.763314	2.73093	55.7459	8.24711e-14	6.04529e-13
MAPK8IP2	1.22154	3.98847	55.717	8.36912e-14	6.13153e-13
ARMCX2	-0.825145	5.63731	55.7044	8.42279e-14	6.16762e-13
COA4	0.458688	6.61387	55.6763	8.54428e-14	6.25333e-13
M6PR	-0.566377	5.5165	55.6733	8.55721e-14	6.25952e-13
CEACAM6	-1.51884	3.01811	55.6602	8.61466e-14	6.29826e-13
HVCN1	-0.819315	2.25915	55.6201	8.79194e-14	6.42453e-13
MKX	-0.891125	4.04941	55.5818	8.96507e-14	6.54763e-13
FBXO46	0.502676	4.99379	55.5803	8.9716e-14	6.54899e-13
ZFYVE21	-0.399951	4.04219	55.5263	9.22151e-14	6.72791e-13
NCKAP5L	-0.640208	3.22562	55.5211	9.24621e-14	6.74243e-13
YRDC	0.455013	5.2944	55.4954	9.36789e-14	6.82761e-13
EHD4	-0.480577	4.27787	55.4135	9.76651e-14	7.11444e-13
DCN	-1.0972	6.04056	55.3791	9.93884e-14	7.23622e-13
CRABP1	-1.91824	1.93957	55.374	9.96434e-14	7.25102e-13
PRELP	-0.959023	6.51367	55.3269	1.0206e-13	7.42167e-13
SEMA3B	-0.83356	4.06314	55.3263	1.02094e-13	7.42167e-13
DNASE1L3	-1.08656	1.94085	55.2968	1.0364e-13	7.5301e-13
MAP3K7	-0.380071	4.51293	55.2886	1.04071e-13	7.55752e-13
GNG2	-0.86898	2.78641	55.2566	1.0578e-13	7.67767e-13
RGS12	-0.535572	3.72247	55.2459	1.06358e-13	7.71564e-13
SLC2A1	-0.499141	5.05653	55.1687	1.10619e-13	8.02057e-13
POLR2C	-0.315086	5.92183	55.1521	1.11553e-13	8.0841e-13
NAT9	0.543783	5.34823	55.1498	1.11688e-13	8.08971e-13
UAP1	0.782362	7.53218	55.1085	1.14059e-13	8.25722e-13
FBXW9	0.600553	4.65681	55.1044	1.14296e-13	8.27007e-13
DLK2	-1.19506	4.00232	55.0862	1.15356e-13	8.34247e-13
METTL26	0.935696	7.05754	55.077	1.15899e-13	8.37742e-13
ARL4C	-0.777769	4.56713	55.0665	1.16523e-13	8.4182e-13
HHAT	-0.688714	3.13177	55.0421	1.17974e-13	8.51863e-13
CD248	-0.910192	4.71371	55.0408	1.18053e-13	8.51996e-13
ISL1	-0.864259	3.43242	55.02	1.19312e-13	8.60638e-13
LYRM7	-0.437368	3.8457	55.0103	1.19899e-13	8.64431e-13
TYK2	0.380149	5.33839	55.0046	1.20247e-13	8.66494e-13
WIPF3	-0.863258	2.92944	55.0014	1.20446e-13	8.67484e-13
ESRP1	0.633515	6.49867	54.9728	1.22212e-13	8.79754e-13
CCT3	0.473909	8.27403	54.9198	1.25551e-13	9.0332e-13
PTGER3	-1.07262	1.91706	54.8971	1.27008e-13	9.13335e-13
RPL39	0.831771	8.12697	54.8698	1.28786e-13	9.25648e-13
SYTL3	-0.543802	3.75158	54.8264	1.31658e-13	9.45808e-13
ST14	0.586143	8.07897	54.8182	1.32208e-13	9.49272e-13
CCN5	-1.68311	2.79212	54.8141	1.32488e-13	9.50673e-13
UCK2	0.775942	4.10942	54.8133	1.32539e-13	9.50673e-13
EEF2	0.556954	11.9941	54.7965	1.33675e-13	9.58336e-13
RAB23	-0.828483	4.42845	54.7564	1.36431e-13	9.77596e-13
EHBP1L1	-0.729456	5.19835	54.7405	1.37543e-13	9.85061e-13
CNNM3	0.396068	5.26109	54.7042	1.40105e-13	1.0029e-12
CCL28	-0.818263	2.72231	54.649	1.44097e-13	1.03094e-12
PDCD5	0.56459	6.0741	54.6121	1.46832e-13	1.04998e-12
MAP3K1	-0.630843	3.79447	54.6032	1.47493e-13	1.05416e-12
TMEM161A	0.594743	5.86572	54.6022	1.4757e-13	1.05418e-12
TIPARP	-0.893036	5.45566	54.5825	1.49056e-13	1.06426e-12
PRKAR1A	-0.404901	6.7796	54.5349	1.52712e-13	1.0898e-12
PEX6	0.587764	6.41497	54.4842	1.56703e-13	1.11772e-12
SUCO	-0.537871	5.11135	54.4605	1.58603e-13	1.13069e-12
FBXL2	-0.860723	2.1563	54.4492	1.5952e-13	1.13665e-12
AGL	-0.52613	4.57244	54.446	1.59776e-13	1.1379e-12
PREX2	-0.913121	2.23557	54.4386	1.60378e-13	1.1416e-12
PRR16	1.7777	5.57489	54.4324	1.60891e-13	1.14468e-12
FOLH1	1.60024	8.54051	54.3645	1.66544e-13	1.18429e-12
ERO1A	-0.513503	3.96941	54.3232	1.70084e-13	1.20886e-12
SIK1B	-1.29054	3.54095	54.2964	1.72417e-13	1.22481e-12
FTO	-0.516677	3.30738	54.2747	1.74333e-13	1.2378e-12
RECQL	-0.654689	3.62702	54.273	1.74486e-13	1.23826e-12
MXD3	1.3018	2.56243	54.2577	1.75845e-13	1.24727e-12
MPDZ	-0.594938	4.13104	54.2296	1.78378e-13	1.2646e-12
CBLC	1.09997	6.35241	54.2135	1.7985e-13	1.27439e-12
ZIC5	2.75949	1.84434	54.1953	1.81525e-13	1.28561e-12
COPS4	-0.29208	5.35214	54.1835	1.82616e-13	1.29268e-12
SOX4	0.76003	6.59301	54.1691	1.83957e-13	1.30136e-12
GABRB3	1.29899	3.75136	54.1684	1.84027e-13	1.30136e-12
OPA1	-0.38308	4.74124	54.1439	1.86331e-13	1.31684e-12
C9orf152	0.755555	6.5902	54.1431	1.86403e-13	1.31684e-12
PYGM	-1.37545	3.99975	54.1245	1.88178e-13	1.32871e-12
ZFP1	-0.541729	3.18388	54.118	1.88806e-13	1.33247e-12
HK1	-0.397043	6.74839	54.0994	1.90599e-13	1.34445e-12
ARHGEF37	-0.685801	6.0222	54.0969	1.90839e-13	1.34547e-12
UFSP1	0.983253	3.83171	54.0937	1.91157e-13	1.34703e-12
DYRK1B	0.509772	5.38354	54.0694	1.93532e-13	1.36308e-12
L1CAM	-1.22781	2.06885	54.0304	1.97408e-13	1.38968e-12
RNF216	-0.318993	4.89698	54.0038	2.001e-13	1.40792e-12
TNIK	-0.925181	2.29609	53.9426	2.06437e-13	1.45179e-12
ZYX	-0.645575	7.04811	53.9404	2.0666e-13	1.45262e-12
NHP2	0.506142	6.35684	53.9252	2.08269e-13	1.4632e-12
NPR1	-0.889547	2.61949	53.923	2.08498e-13	1.46407e-12
[truncated: 12,032 more rows]
