# Supplementary material for: ALDH1A3 Regulates Cellular Senescence and Senescence-Associated Secretome in Prostate Cancer
Source: Cancers (Basel). 2025 Mar 31;17(7):1184. doi: 10.3390/cancers17071184 (PMC11987895; doi:10.3390/cancers17071184)
Supplement: Supplementary file 1 [file cancers-17-01184-s001.zip › Table S4.xls]

## Sheet: Sheet1
Clinical and grouping information of PRAD patients receiving radiotherapy
bcr_patient_barcode	state	BRFS	ALDH1A3	group
TCGA-V1-A9O5	1	0.339726	13.4377	low
TCGA-V1-A9OA	0	1.74247	22.5986	low
TCGA-YL-A9WH	0	1.16986	29.4864	low
TCGA-X4-A8KQ	0	3.09863	54.4402	low
TCGA-J4-A6G1	0	1.10959	57.9639	low
TCGA-ZG-A9LU	0	1.50411	59.1063	low
TCGA-ZG-A9L9	0	0.139726	61.1501	low
TCGA-YL-A8SK	0	3.16438	66.859	low
TCGA-ZG-A9LY	0	0.786301	70.1273	low
TCGA-KK-A6E1	0	4.54521	74.3369	low
TCGA-V1-A9O7	1	2.52329	74.7305	low
TCGA-ZG-A9MC	0	1.1726	81.3873	low
TCGA-ZG-A8QZ	0	0.843836	84.9198	low
TCGA-J4-A6G3	0	1.44658	85.1261	low
TCGA-YL-A8SB	0	3.79178	87.7597	low
TCGA-ZG-A9LZ	1	0.849315	89.2416	low
TCGA-ZG-A9LS	0	0.578082	98.5485	low
TCGA-XJ-A9DI	0	4.00274	102.542	low
TCGA-YL-A8SA	0	1.40274	115.678	low
TCGA-YL-A8HJ	0	4.4137	116.89	low
TCGA-TP-A8TT	0	0.991781	119.008	low
TCGA-G9-A9S7	0	1.76164	131.554	low
TCGA-YL-A9WL	1	2.0274	136.581	low
TCGA-XQ-A8TB	0	2.10959	143.167	low
TCGA-YL-A8HM	0	3.07945	152.705	low
TCGA-KK-A8I8	0	2.12055	152.97	low
TCGA-ZG-A9L1	0	3.14247	159.861	low
TCGA-XK-AAIV	0	2.62466	160.729	low
TCGA-M7-A723	0	0.169863	173.508	low
TCGA-2A-A8VT	0	2.72603	186.584	low
TCGA-YL-A8HK	1	3.76986	201.602	low
TCGA-J4-AATZ	0	0.216438	206.781	low
TCGA-YL-A8HL	0	3.2137	220.722	low
TCGA-G9-A9S0	1	1.17534	267.091	high
TCGA-KK-A8I9	0	1.97534	272.074	high
TCGA-KK-A6E0	1	2.57808	302.796	high
TCGA-TP-A8TV	0	0.682192	376.008	high
TCGA-YL-A9WJ	1	0.208219	377.906	high
TCGA-VP-AA1N	0	1.48493	452.589	high
